# Supplementary material for: SB Digestor: a tailored driver gene identification tool for dissecting heterogeneous Sleeping Beauty transposon-induced tumors
Source: Int J Biol Sci. 2023 Mar 13;19(6):1764–77. doi: 10.7150/ijbs.81317 (PMC10092771; doi:10.7150/ijbs.81317)
Supplement: Supplementary file 1 — Supplementary tables. [file ijbsv19p1764s1.zip]

Archive with 12 entries (11 files):
- Supplementary Tables/
- __MACOSX/._Supplementary Tables
- Supplementary Tables/.DS_Store
- __MACOSX/Supplementary Tables/._.DS_Store
- Supplementary Tables/Supplementary table 2 Candidate genes of BrWSB group.xlsx
- __MACOSX/Supplementary Tables/._Supplementary table 2 Candidate genes of BrWSB group.xlsx
- Supplementary Tables/Supplementary table 3 Candidate genes of BrMSB group.xlsx
- __MACOSX/Supplementary Tables/._Supplementary table 3 Candidate genes of BrMSB group.xlsx
- Supplementary Tables/Supplementary table 1 TA number.xlsx
- __MACOSX/Supplementary Tables/._Supplementary table 1 TA number.xlsx
- Supplementary Tables/Supplementary table 4 Common insertion site list annotation.xlsx
- __MACOSX/Supplementary Tables/._Supplementary table 4 Common insertion site list annotation.xlsx
