# Supplementary material for: SB Digestor: a tailored driver gene identification tool for dissecting heterogeneous Sleeping Beauty transposon-induced tumors
Source: Int J Biol Sci. 2023 Mar 13;19(6):1764–77. doi: 10.7150/ijbs.81317 (PMC10092771; doi:10.7150/ijbs.81317)
Supplement: Supplementary file 1 — Supplementary tables. [file ijbsv19p1764s1.zip › Supplementary Tables/Supplementary table 2 Candidate genes of BrWSB group.xlsx]

## Sheet: Candidate genes of BrWSB group
Table2: Candidate genes of BrWSB group
Candidate genes in BrWSB group	Count in BrWSB40	% in BrWSB40	Count in BrWSB75	% in BrWSB75	Count in All BrWSB	% in All BrWSB
Jup	54	0.375	51	0.459459	105	0.411765
Met	46	0.319444	36	0.324324	82	0.321569
Cul5	52	0.361111	14	0.126126	66	0.258824
Gm20388	53	0.368056	10	0.0900901	63	0.247059
Arg2	23	0.159722	36	0.324324	59	0.231373
Gm37240	44	0.305556	11	0.0990991	55	0.215686
Fgfr2	37	0.256944	15	0.135135	52	0.203922
Gphn	12	0.0833333	39	0.351351	51	0.2
Gm10801	42	0.291667	9	0.0810811	51	0.2
Notch1	18	0.125	23	0.207207	41	0.160784
Hras	27	0.1875	13	0.117117	40	0.156863
Mpp5	14	0.0972222	24	0.216216	38	0.14902
Cntn5	29	0.201389	9	0.0810811	38	0.14902
Arhgap42	29	0.201389	8	0.0720721	37	0.145098
Tgfbr2	29	0.201389	6	0.0540541	35	0.137255
Tcf12	28	0.194444	6	0.0540541	34	0.133333
Pacrg	17	0.118056	14	0.126126	31	0.121569
Maml2	24	0.166667	7	0.0630631	31	0.121569
Macrod2	20	0.138889	9	0.0810811	29	0.113725
Nf1	21	0.145833	8	0.0720721	29	0.113725
Lpp	23	0.159722	6	0.0540541	29	0.113725
Erbb2	15	0.104167	13	0.117117	28	0.109804
Nrxn3	15	0.104167	13	0.117117	28	0.109804
Gm10800	21	0.145833	7	0.0630631	28	0.109804
Ptprk	17	0.118056	10	0.0900901	27	0.105882
Arih1	20	0.138889	7	0.0630631	27	0.105882
Setd2	19	0.131944	7	0.0630631	26	0.101961
Fbxw4	12	0.0833333	13	0.117117	25	0.0980392
Ppp2r5e	14	0.0972222	11	0.0990991	25	0.0980392
Hdac4	16	0.111111	9	0.0810811	25	0.0980392
Vps13b	13	0.0902778	11	0.0990991	24	0.0941176
Nav2	15	0.104167	8	0.0720721	23	0.0901961
Nbea	16	0.111111	7	0.0630631	23	0.0901961
Mast4	16	0.111111	7	0.0630631	23	0.0901961
Agbl4	12	0.0833333	9	0.0810811	21	0.0823529
Prkg1	12	0.0833333	9	0.0810811	21	0.0823529
Wdr33	13	0.0902778	8	0.0720721	21	0.0823529
Rora	15	0.104167	6	0.0540541	21	0.0823529
Dcaf5	10	0.0694444	10	0.0900901	20	0.0784314
Npas3	11	0.0763889	9	0.0810811	20	0.0784314
Nrxn1	13	0.0902778	7	0.0630631	20	0.0784314
Gm43220	13	0.0902778	6	0.0540541	19	0.0745098
Nkain2	13	0.0902778	6	0.0540541	19	0.0745098
Nav3	13	0.0902778	6	0.0540541	19	0.0745098
Tiam1	13	0.0902778	6	0.0540541	19	0.0745098
Foxn3	9	0.0625	9	0.0810811	18	0.0705882
Ptprn2	12	0.0833333	6	0.0540541	18	0.0705882
Arhgap26	12	0.0833333	6	0.0540541	18	0.0705882
Sipa1l1	9	0.0625	8	0.0720721	17	0.0666667
Thsd7b	11	0.0763889	6	0.0540541	17	0.0666667
Dab1	11	0.0763889	6	0.0540541	17	0.0666667
Numb	11	0.0763889	6	0.0540541	17	0.0666667
Dennd1a	9	0.0625	7	0.0630631	16	0.0627451
Uvrag	10	0.0694444	6	0.0540541	16	0.0627451
Mtmr2	10	0.0694444	6	0.0540541	16	0.0627451
Mdga2	10	0.0694444	6	0.0540541	16	0.0627451
Pard3b	9	0.0625	6	0.0540541	15	0.0588235
Atad2b	9	0.0625	6	0.0540541	15	0.0588235
Ttll5	9	0.0625	6	0.0540541	15	0.0588235
Ephb1	8	0.0555556	6	0.0540541	14	0.054902
1700018A04Rik	8	0.0555556	6	0.0540541	14	0.054902
