# Supplementary material for: SB Digestor: a tailored driver gene identification tool for dissecting heterogeneous Sleeping Beauty transposon-induced tumors
Source: Int J Biol Sci. 2023 Mar 13;19(6):1764–77. doi: 10.7150/ijbs.81317 (PMC10092771; doi:10.7150/ijbs.81317)
Supplement: Supplementary file 1 — Supplementary tables. [file ijbsv19p1764s1.zip › Supplementary Tables/Supplementary table 3 Candidate genes of BrMSB group.xlsx]

## Sheet: Candidate genes of BrMSB group
Table3: Candidate genes of BrMSB group
Candidate genes in BrMSB group	Count in BrMSB40	% in BrMSB40	Count in BrMSB75	% in BrMSB75	Count in All BrMSB	% in All BrMSB
Notch1	10	0.5	9	0.375	19	0.431818
Fgfr2	10	0.5	9	0.375	19	0.431818
Jup	9	0.45	6	0.25	15	0.340909
Hras	8	0.4	6	0.25	14	0.318182
Gm20388	7	0.35	10	0.416667	17	0.386364
Cul5	7	0.35	10	0.416667	17	0.386364
Cntn5	7	0.35	7	0.291667	14	0.318182
Fbxw7	7	0.35	4	0.166667	11	0.25
Gm37240	6	0.3	10	0.416667	16	0.363636
Stag1	6	0.3	6	0.25	12	0.272727
Cntnap2	6	0.3	5	0.208333	11	0.25
Thsd4	6	0.3	4	0.166667	10	0.227273
Pdgfd	6	0.3	3	0.125	9	0.204545
Maml2	6	0.3	3	0.125	9	0.204545
Dopey1	6	0.3	3	0.125	9	0.204545
Rbm33	6	0.3	2	0.0833333	8	0.181818
Prkg1	6	0.3	2	0.0833333	8	0.181818
Arg2	5	0.25	10	0.416667	15	0.340909
Gm10801	5	0.25	6	0.25	11	0.25
Arhgap42	5	0.25	5	0.208333	10	0.227273
Hdac4	5	0.25	4	0.166667	9	0.204545
Bckdhb	5	0.25	4	0.166667	9	0.204545
Nf1	5	0.25	4	0.166667	9	0.204545
Magi2	5	0.25	3	0.125	8	0.181818
Ntm	5	0.25	3	0.125	8	0.181818
Ube2cbp	5	0.25	3	0.125	8	0.181818
Rbm6	5	0.25	3	0.125	8	0.181818
Crebbp	5	0.25	3	0.125	8	0.181818
Macrod2	5	0.25	2	0.0833333	7	0.159091
Diaph3	5	0.25	2	0.0833333	7	0.159091
Wdr33	5	0.25	2	0.0833333	7	0.159091
Mpp5	4	0.2	7	0.291667	11	0.25
Dmd	4	0.2	7	0.291667	11	0.25
Unc13c	4	0.2	6	0.25	10	0.227273
Mnat1	4	0.2	6	0.25	10	0.227273
Grid2	4	0.2	5	0.208333	9	0.204545
Pard3	4	0.2	5	0.208333	9	0.204545
Peak1	4	0.2	5	0.208333	9	0.204545
Ctnna3	4	0.2	5	0.208333	9	0.204545
Susd6	4	0.2	5	0.208333	9	0.204545
Btrc	4	0.2	5	0.208333	9	0.204545
Frmd4b	4	0.2	4	0.166667	8	0.181818
Dlg2	4	0.2	4	0.166667	8	0.181818
Tcf12	4	0.2	4	0.166667	8	0.181818
Ibtk	4	0.2	4	0.166667	8	0.181818
Nav3	4	0.2	4	0.166667	8	0.181818
Tenm2	4	0.2	4	0.166667	8	0.181818
Exoc4	4	0.2	3	0.125	7	0.159091
Galntl6	4	0.2	3	0.125	7	0.159091
Mtmr2	4	0.2	3	0.125	7	0.159091
Fat3	4	0.2	3	0.125	7	0.159091
Smarca4	4	0.2	3	0.125	7	0.159091
Slc9a9	4	0.2	3	0.125	7	0.159091
Ank3	4	0.2	3	0.125	7	0.159091
Diaph2	4	0.2	3	0.125	7	0.159091
Gm28635	4	0.2	2	0.0833333	6	0.136364
Ctnnd1	4	0.2	2	0.0833333	6	0.136364
Plcb1	4	0.2	2	0.0833333	6	0.136364
Foxp1	4	0.2	2	0.0833333	6	0.136364
Alkbh8	4	0.2	2	0.0833333	6	0.136364
Myo6	4	0.2	2	0.0833333	6	0.136364
Phip	4	0.2	2	0.0833333	6	0.136364
Ghr	4	0.2	2	0.0833333	6	0.136364
Dscam	4	0.2	2	0.0833333	6	0.136364
Dst	3	0.15	6	0.25	9	0.204545
Pard3b	3	0.15	6	0.25	9	0.204545
Ptprd	3	0.15	6	0.25	9	0.204545
Magi1	3	0.15	6	0.25	9	0.204545
Cadm1	3	0.15	6	0.25	9	0.204545
Map3k1	3	0.15	6	0.25	9	0.204545
Gm10800	3	0.15	5	0.208333	8	0.181818
Pdlim5	3	0.15	5	0.208333	8	0.181818
Ccser1	3	0.15	5	0.208333	8	0.181818
Sept7	3	0.15	5	0.208333	8	0.181818
Opcml	3	0.15	5	0.208333	8	0.181818
Scaper	3	0.15	5	0.208333	8	0.181818
Setd2	3	0.15	5	0.208333	8	0.181818
Dach1	3	0.15	5	0.208333	8	0.181818
Trps1	3	0.15	5	0.208333	8	0.181818
Pacs1	3	0.15	5	0.208333	8	0.181818
Pkhd1	3	0.15	4	0.166667	7	0.159091
Myo1b	3	0.15	4	0.166667	7	0.159091
C230088H06Rik	3	0.15	4	0.166667	7	0.159091
Kcnip4	3	0.15	4	0.166667	7	0.159091
Auts2	3	0.15	4	0.166667	7	0.159091
Sdk1	3	0.15	4	0.166667	7	0.159091
Met	3	0.15	4	0.166667	7	0.159091
Sgcz	3	0.15	4	0.166667	7	0.159091
Bmper	3	0.15	4	0.166667	7	0.159091
Rora	3	0.15	4	0.166667	7	0.159091
Adam10	3	0.15	4	0.166667	7	0.159091
Dgkb	3	0.15	4	0.166667	7	0.159091
Tmem229b	3	0.15	4	0.166667	7	0.159091
Il1rapl2	3	0.15	4	0.166667	7	0.159091
R3hdm1	3	0.15	3	0.125	6	0.136364
Dennd1b	3	0.15	3	0.125	6	0.136364
A230108P19Rik	3	0.15	3	0.125	6	0.136364
Lrba	3	0.15	3	0.125	6	0.136364
Nfib	3	0.15	3	0.125	6	0.136364
Ctnna2	3	0.15	3	0.125	6	0.136364
Uvrag	3	0.15	3	0.125	6	0.136364
Slc10a7	3	0.15	3	0.125	6	0.136364
Sik2	3	0.15	3	0.125	6	0.136364
Senp6	3	0.15	3	0.125	6	0.136364
Gm26713	3	0.15	3	0.125	6	0.136364
Mei4	3	0.15	3	0.125	6	0.136364
Rbms3	3	0.15	3	0.125	6	0.136364
Bptf	3	0.15	3	0.125	6	0.136364
Xpo7	3	0.15	3	0.125	6	0.136364
Ctnnd2	3	0.15	3	0.125	6	0.136364
Ccdc50	3	0.15	3	0.125	6	0.136364
Zbtb20	3	0.15	3	0.125	6	0.136364
Prkn	3	0.15	3	0.125	6	0.136364
Nrxn1	3	0.15	3	0.125	6	0.136364
Hpse2	3	0.15	3	0.125	6	0.136364
Dpp10	3	0.15	2	0.0833333	5	0.113636
Nckap5	3	0.15	2	0.0833333	5	0.113636
Cdc73	3	0.15	2	0.0833333	5	0.113636
Fstl5	3	0.15	2	0.0833333	5	0.113636
Rapgef2	3	0.15	2	0.0833333	5	0.113636
Agbl4	3	0.15	2	0.0833333	5	0.113636
Adgrl3	3	0.15	2	0.0833333	5	0.113636
Foxp2	3	0.15	2	0.0833333	5	0.113636
Nav2	3	0.15	2	0.0833333	5	0.113636
Fchsd2	3	0.15	2	0.0833333	5	0.113636
Smco4	3	0.15	2	0.0833333	5	0.113636
Bbs9	3	0.15	2	0.0833333	5	0.113636
Arih1	3	0.15	2	0.0833333	5	0.113636
Zfp609	3	0.15	2	0.0833333	5	0.113636
Rasa2	3	0.15	2	0.0833333	5	0.113636
Dnajc13	3	0.15	2	0.0833333	5	0.113636
Tgfbr2	3	0.15	2	0.0833333	5	0.113636
Slc22a14	3	0.15	2	0.0833333	5	0.113636
Fyco1	3	0.15	2	0.0833333	5	0.113636
Erbb2	3	0.15	2	0.0833333	5	0.113636
Atad2b	3	0.15	2	0.0833333	5	0.113636
Thrb	3	0.15	2	0.0833333	5	0.113636
Cog3	3	0.15	2	0.0833333	5	0.113636
Gpc6	3	0.15	2	0.0833333	5	0.113636
Cdh12	3	0.15	2	0.0833333	5	0.113636
Dlg1	3	0.15	2	0.0833333	5	0.113636
Tle4	3	0.15	2	0.0833333	5	0.113636
Gnaq	3	0.15	2	0.0833333	5	0.113636
Fbxw4	3	0.15	2	0.0833333	5	0.113636
