# Supplementary material for: SB Digestor: a tailored driver gene identification tool for dissecting heterogeneous Sleeping Beauty transposon-induced tumors
Source: Int J Biol Sci. 2023 Mar 13;19(6):1764–77. doi: 10.7150/ijbs.81317 (PMC10092771; doi:10.7150/ijbs.81317)
Supplement: Supplementary file 1 — Supplementary tables. [file ijbsv19p1764s1.zip › Supplementary Tables/Supplementary table 1 TA number.xlsx]

## Sheet:  TA number
Table1: TA number
chr	start	end	strand	gene	TAnumber	expectedProbability
1	3070253	3074322	+	4933401J01Rik	266	1.6e-06
1	3099016	3102125	+	Gm26206	230	1.38e-06
1	3205901	3674498	-	Xkr4	33447	0.00020113
1	3249757	3253236	+	Gm18956	202	1.21e-06
1	3365731	3371549	-	Gm37180	366	2.2e-06
1	3375556	3380788	-	Gm37363	372	2.24e-06
1	3464977	3470285	-	Gm37686	346	2.08e-06
1	3463587	3513553	+	Gm1992	3560	2.141e-05
1	3512451	3517507	-	Gm37329	336	2.02e-06
1	3528795	3532720	+	Gm7341	299	1.8e-06
1	3592892	3598903	-	Gm38148	434	2.61e-06
1	3647309	3661904	-	Gm19938	1011	6.08e-06
1	3677155	3681788	+	Gm10568	337	2.03e-06
1	3749010	3754360	+	Gm38385	328	1.97e-06
1	3783876	3786933	-	Gm27396	208	1.25e-06
1	3905739	3989215	-	Gm37381	6030	3.626e-05
1	3999557	4412241	-	Rp1	29462	0.00017717
1	4256234	4263519	-	Gm6101	290	1.74e-06
1	4363346	4367829	-	Gm37483	327	1.97e-06
1	4490931	4500354	-	Sox17	511	3.07e-06
1	4493551	4499558	+	Gm37587	336	2.02e-06
1	4519905	4526737	+	Gm7357	336	2.02e-06
1	4526017	4529123	+	Gm22307	169	1.02e-06
1	4534837	4538286	-	Gm38076	176	1.06e-06
1	4583129	4589252	-	Gm37323	454	2.73e-06
1	4607471	4611406	+	Gm7369	210	1.26e-06
1	4687934	4692403	-	Gm6085	184	1.11e-06
1	4692219	4696424	-	Gm6119	253	1.52e-06
1	4723277	4726379	-	Gm25493	199	1.2e-06
1	4735046	4738676	-	Gm2053	233	1.4e-06
1	4768131	4772199	+	Gm6123	201	1.21e-06
1	4773206	4788739	-	Mrpl15	1037	6.24e-06
1	4778063	4782212	-	Gm37144	274	1.65e-06
1	4804788	4848410	+	Lypla1	2934	1.764e-05
1	4804892	4886770	+	Gm37988	5580	3.356e-05
1	4854814	4897909	+	Tcea1	3150	1.894e-05
1	4880049	4883651	-	Gm6104	229	1.38e-06
1	4905751	4909861	-	Gm37277	255	1.53e-06
1	4909576	5073285	-	Rgs20	10277	6.18e-05
1	4927028	4930299	-	Gm17100	256	1.54e-06
1	4938576	4943710	-	Gm37079	272	1.64e-06
1	4967857	4976820	+	Gm16041	579	3.48e-06
1	5060060	5064647	+	Gm17101	287	1.73e-06
1	5067018	5162529	+	Atp6v1h	7080	4.258e-05
1	5276106	5280337	-	Gm7182	230	1.38e-06
1	5304739	5310017	+	Gm37567	321	1.93e-06
1	5400547	5405578	+	Gm38264	363	2.18e-06
1	5585466	5606131	+	Oprk1	1459	8.77e-06
1	5617837	5621230	-	Gm36965	193	1.16e-06
1	5644645	5647745	-	Gm22463	202	1.21e-06
1	5842874	5847672	-	Gm37429	379	2.28e-06
1	5913707	5920398	-	Npbwr1	405	2.44e-06
1	6048963	6053045	-	Gm19214	275	1.65e-06
1	6203197	6276648	+	Rb1cc1	5486	3.299e-05
1	6209866	6218293	-	4732440D04Rik	580	3.49e-06
1	6356218	6394731	+	Alkal1	2481	1.492e-05
1	6377394	6381032	+	Gm2147	226	1.36e-06
1	6382634	6386106	-	Gm7417	245	1.47e-06
1	6429655	6444296	-	Gm19026	725	4.36e-06
1	6484231	6860940	+	St18	27055	0.0001627
1	6861237	6867151	-	Gm42492	376	2.26e-06
1	6907560	6911222	+	Gm7449	225	1.35e-06
1	6913559	6923588	+	Gm37108	605	3.64e-06
1	6926759	6929788	+	Gm37275	135	8.1e-07
1	6995217	6998541	+	Gm37225	221	1.33e-06
1	7010762	7013920	+	Gm37489	224	1.35e-06
1	7032915	7037217	+	Gm5694	311	1.87e-06
1	7085920	7173628	+	Pcmtd1	6375	3.834e-05
1	7136199	7139586	-	Gm26983	195	1.17e-06
1	7145110	7152137	+	Gm38372	569	3.42e-06
1	7174739	7179037	+	Gm9826	230	1.38e-06
1	7189742	7192919	-	Nras-ps2	162	9.7e-07
1	7262803	7265932	+	Gm23274	237	1.43e-06
1	7312451	7316462	+	Gm19002	263	1.58e-06
1	7349406	7400869	-	Gm26901	3569	2.146e-05
1	7407679	7411993	+	Gm18984	293	1.76e-06
1	7494968	7518149	+	Gm30414	1734	1.043e-05
1	7588646	7591931	+	Gm37791	237	1.43e-06
1	7594379	7599473	+	Gm7470	380	2.29e-06
1	7661081	7664961	+	Rps2-ps2	291	1.75e-06
1	7728861	7733565	-	Gm38216	362	2.18e-06
1	8361475	9302878	-	Sntg1	68926	0.00041449
1	8450960	8456491	-	Gm38024	423	2.54e-06
1	8468426	8471825	-	Gm16284	158	9.5e-07
1	8527780	8534313	-	Gm38259	518	3.12e-06
1	8588615	8591724	-	Gm23358	225	1.35e-06
1	8643696	8647859	-	Gm37005	344	2.07e-06
1	8791923	8795162	-	Gm15452	241	1.45e-06
1	8812842	8816039	+	Gm36964	225	1.35e-06
1	8813138	8816247	+	Gm24276	217	1.3e-06
1	8855928	8859267	-	Gm6152	259	1.56e-06
1	8853763	8857102	+	Gm7445	225	1.35e-06
1	8962996	8966621	-	Gm7493	254	1.53e-06
1	9191067	9195116	-	Gm37629	301	1.81e-06
1	9258617	9262134	-	Gm38008	256	1.54e-06
1	9283922	9290180	+	Gm37143	543	3.27e-06
1	9396773	9401687	-	Gm6187	304	1.83e-06
1	9439741	9443376	-	Gm18299	255	1.53e-06
1	9447579	9451748	+	Gm7512	277	1.67e-06
1	9455670	9458772	+	Gm24765	230	1.38e-06
1	9499338	9504522	-	Gm18300	415	2.5e-06
1	9542408	9547455	+	Rrs1	257	1.55e-06
1	9544948	9580673	+	Adhfe1	2064	1.241e-05
1	9560832	9634175	-	2610203C22Rik	4399	2.645e-05
1	9571548	9575649	+	Gm6161	221	1.33e-06
1	9598199	9627143	+	Vxn	1686	1.014e-05
1	9639255	9643582	-	Gm29520	240	1.44e-06
1	9667415	9703209	-	Mybl1	3047	1.832e-05
1	9718622	9751382	-	Vcpip1	2570	1.545e-05
1	9744648	9791924	+	1700034P13Rik	2835	1.705e-05
1	9795107	9900845	+	Sgk3	6802	4.09e-05
1	9802197	9805553	-	Gm6195	188	1.13e-06
1	9834498	9837602	-	Gm22607	169	1.02e-06
1	9905638	9942085	+	Mcmdc2	2559	1.539e-05
1	9941959	9947118	-	Snhg6	315	1.89e-06
1	9942463	9945549	-	Snord87	162	9.7e-07
1	9960163	9970932	-	Tcf24	733	4.41e-06
1	9964314	9968687	+	E330040D14Rik	270	1.62e-06
1	9968624	10012136	-	Ppp1r42	2775	1.669e-05
1	9979387	9992366	+	Gm15818	821	4.94e-06
1	10009814	10012917	-	Gm24674	213	1.28e-06
1	10024601	10041168	-	Cops5	1112	6.69e-06
1	10034987	10136768	+	Cspp1	7191	4.324e-05
1	10057025	10060944	-	1700047N06Rik	318	1.91e-06
1	10137571	10235670	-	Arfgef1	7396	4.448e-05
1	10163539	10166778	+	Gm26348	239	1.44e-06
1	10197081	10201802	-	Gm37569	426	2.56e-06
1	10324720	10722945	-	Cpa6	26793	0.00016112
1	10449245	10454989	-	Gm38005	369	2.22e-06
1	10554098	10558553	-	Gm15604	274	1.65e-06
1	10555554	10558660	-	Gm25253	221	1.33e-06
1	10692123	10695614	+	Gm15603	180	1.08e-06
1	10782456	10787377	-	Gm37133	373	2.24e-06
1	10802281	10806522	+	Gm5522	284	1.71e-06
1	10865688	10869446	+	Gm28659	226	1.36e-06
1	10918670	10921760	+	Gm22963	180	1.08e-06
1	10990465	11303681	+	Prex2	22291	0.00013405
1	11134111	11137238	-	Gm24173	253	1.52e-06
1	11223566	11227174	-	Gm28686	239	1.44e-06
1	11363926	11369964	-	Gm37410	353	2.12e-06
1	11411105	11975901	+	A830018L16Rik	40048	0.00024083
1	11413918	11419388	+	Gm38178	331	1.99e-06
1	11608139	11611400	-	Gm29273	247	1.49e-06
1	11701207	11706350	+	Gm38069	366	2.2e-06
1	12117960	12121832	+	Gm7560	234	1.41e-06
1	12371936	12375042	+	Gm22633	217	1.3e-06
1	12422986	12426106	+	Mir6341	227	1.37e-06
1	12562577	12566383	+	Gm2383	215	1.29e-06
1	12652867	12656553	+	Gm6216	250	1.5e-06
1	12664563	12673090	+	Gm17644	506	3.04e-06
1	12670324	12674176	-	Gm29663	243	1.46e-06
1	12689277	12861192	+	Sulf1	9587	5.765e-05
1	12866549	12995650	-	Slco5a1	7927	4.767e-05
1	13059401	13062951	-	Gm37162	177	1.06e-06
1	13059025	13062345	+	Gm5250	151	9.1e-07
1	13065838	13078662	+	Gm29283	702	4.22e-06
1	13113457	13130163	-	Prdm14	798	4.8e-06
1	13139105	13377083	-	Ncoa2	13667	8.219e-05
1	13177462	13182714	-	Gm38376	310	1.86e-06
1	13234809	13239434	-	Gm37409	272	1.64e-06
1	13259198	13262279	+	Gm27881	172	1.03e-06
1	13289812	13293506	-	Gm38223	235	1.41e-06
1	13297036	13301907	-	Gm37702	249	1.5e-06
1	13334498	13337609	-	Gm23169	211	1.27e-06
1	13343563	13351204	-	Gm38120	469	2.82e-06
1	13354483	13359730	-	Gm38380	345	2.07e-06
1	13373070	13388413	+	Gm29570	892	5.36e-06
1	13407012	13410655	-	Gm7593	206	1.24e-06
1	13564698	13592910	-	Tram1	1570	9.44e-06
1	13623330	13663546	-	Lactb2	2462	1.481e-05
1	13641483	13645748	-	Gm38319	258	1.55e-06
1	13665771	13701723	+	Xkr9	2443	1.469e-05
1	13774334	13777464	-	Gm26273	179	1.08e-06
1	13785883	13789879	-	Gm5523	175	1.05e-06
1	13846871	13852119	-	Gm36947	298	1.79e-06
1	13929378	13932685	+	Gm25491	204	1.23e-06
1	14109215	14115819	-	Gm37400	387	2.33e-06
1	14168954	14313235	-	Eya1	9512	5.72e-05
1	14179578	14182677	+	Gm22616	192	1.15e-06
1	14255552	14258990	-	Gm37444	260	1.56e-06
1	14749937	14776931	+	Gm9947	1547	9.3e-06
1	14753346	14758992	-	Msc	249	1.5e-06
1	14785645	14792965	+	Gm37412	504	3.03e-06
1	14839869	14843156	-	Smt3h2-ps4	201	1.21e-06
1	14862072	14865965	+	Rpl5-ps1	245	1.47e-06
1	14872648	14921862	-	Trpa1	3589	2.158e-05
1	15019040	15022159	-	Gm26345	223	1.34e-06
1	15268802	15272797	-	Gm10566	226	1.36e-06
1	15284254	15723750	+	Kcnb2	29499	0.00017739
1	15361302	15365834	+	Gm38116	307	1.85e-06
1	15553249	15558337	+	Gm37138	329	1.98e-06
1	15685935	15689046	-	Gm25227	209	1.26e-06
1	15754832	15757963	+	Gm25168	203	1.22e-06
1	15760122	15763668	-	Gm6060	195	1.17e-06
1	15757761	15760860	+	Gm28669	142	8.5e-07
1	15802646	15844052	+	Terf1	3015	1.813e-05
1	15850331	15856499	+	Gm37509	394	2.37e-06
1	15853862	15895722	-	Sbspon	2544	1.53e-05
1	15876530	15879832	+	Gm23259	184	1.11e-06
1	16050335	16053887	+	Gm7634	188	1.13e-06
1	16065979	16096325	-	4930444P10Rik	1603	9.64e-06
1	16101295	16107662	-	Rpl7	259	1.56e-06
1	16102774	16133734	+	Rdh10	1826	1.098e-05
1	16208197	16213517	-	Gm38249	340	2.04e-06
1	16225506	16244062	+	Gm28095	1026	6.17e-06
1	16228674	16523112	-	Stau2	19524	0.00011741
1	16250592	16267921	+	Gm7568	960	5.77e-06
1	16540790	16622489	-	Ube2w	5558	3.342e-05
1	16615560	16621539	+	Gm38342	374	2.25e-06
1	16641725	16660042	-	Eloc	1232	7.41e-06
1	16654552	16662278	+	D030040B21Rik	493	2.96e-06
1	16662980	16666662	-	Gm7654	209	1.26e-06
1	16662207	16678275	+	Tmem70	1073	6.45e-06
1	16685051	16709611	+	Ly96	1516	9.12e-06
1	16758205	16761623	-	Gm29649	187	1.12e-06
1	16768279	16773138	-	Gm5828	259	1.56e-06
1	16895185	17091631	+	Gm28376	13088	7.871e-05
1	16927970	16931796	+	4921511E07Rik	282	1.7e-06
1	16964560	17100889	-	Jph1	9125	5.487e-05
1	17121747	17128956	+	Gm28783	540	3.25e-06
1	17142362	17164271	+	Gdap1	1491	8.97e-06
1	17165403	17173103	+	Gm28784	502	3.02e-06
1	17250114	17253492	-	Gm28785	265	1.59e-06
1	17391958	17395429	+	Gm5251	220	1.32e-06
1	17397412	17403281	-	Rbm6-ps1	280	1.68e-06
1	17429043	17432528	-	Gm6075	237	1.43e-06
1	17517001	17520111	+	Gm25166	237	1.43e-06
1	17598901	17630939	+	Pi15	2539	1.527e-05
1	17615084	17644081	-	Gm28154	2354	1.416e-05
1	17676027	17730646	-	Gm16070	3872	2.328e-05
1	17724045	17766344	+	Crispld1	3219	1.936e-05
1	17741915	17808417	-	Gm28153	4975	2.992e-05
1	17944041	17948439	+	Gm7690	296	1.78e-06
1	17993010	18002622	-	Gm18775	624	3.75e-06
1	17990813	17997483	+	Gm17969	426	2.56e-06
1	17994462	18062056	-	Gm28756	4334	2.606e-05
1	18005961	18019186	-	Gm28755	1051	6.32e-06
1	18048100	18061269	-	Gm45784	847	5.09e-06
1	18115191	18148902	-	Crisp4	2736	1.645e-05
1	18210053	18226564	-	Defb44-ps	1174	7.06e-06
1	18236473	18240443	-	Defb18	351	2.11e-06
1	18250980	18268138	-	Defb41	1398	8.41e-06
1	18262395	18266379	-	Gm17837	336	2.02e-06
1	18705428	18709336	+	Gm5252	282	1.7e-06
1	18969762	18972833	-	Gm24075	235	1.41e-06
1	19034266	19037377	+	Gm28343	190	1.14e-06
1	19059857	19063135	+	Gm28344	192	1.15e-06
1	19063300	19107840	-	Gm15825	2971	1.787e-05
1	19100022	19166346	+	Tfap2d	4506	2.71e-05
1	19153422	19156966	-	Gm10075	227	1.37e-06
1	19205914	19238576	+	Tfap2b	1888	1.135e-05
1	19239725	19243769	+	Gm28340	227	1.37e-06
1	19320226	19323697	-	Gm28341	274	1.65e-06
1	19327939	19333184	+	Gm4849	346	2.08e-06
1	19513855	19516919	-	Gm24633	268	1.61e-06
1	19611269	19616767	+	Gm38382	422	2.54e-06
1	20057779	20621064	-	Pkhd1	39052	0.00023484
1	20062070	20068548	-	Gm37315	470	2.83e-06
1	20353452	20392300	+	4930486I03Rik	2870	1.726e-05
1	20444258	20447810	-	Gm15795	256	1.54e-06
1	20444811	20447912	-	Gm24162	238	1.43e-06
1	20666882	20684298	+	Gm28653	1043	6.27e-06
1	20676010	20679082	+	Mir206	154	9.3e-07
1	20679769	20682887	+	Mir133b	226	1.36e-06
1	20727905	20734496	+	Il17a	406	2.44e-06
1	20777146	20793617	-	Il17f	949	5.71e-06
1	20802968	20823312	-	Mcm3	1021	6.14e-06
1	20818331	20822516	+	Gm20587	221	1.33e-06
1	20833661	20839689	+	Gm28065	331	1.99e-06
1	20842535	20845666	-	Gm24723	206	1.24e-06
1	20888650	20893473	-	6720483E21Rik	221	1.33e-06
1	20887606	20939650	+	Paqr8	2838	1.707e-05
1	20915410	20918540	-	Gm24171	181	1.09e-06
1	20942711	20946914	+	Gm28064	343	2.06e-06
1	20948626	20990841	+	Efhc1	2560	1.539e-05
1	20996299	21082229	-	Tram2	4274	2.57e-05
1	21077114	21081748	+	Gm28287	224	1.35e-06
1	21175988	21187427	+	Gm2693	745	4.48e-06
1	21215575	21230167	+	Tmem14a	835	5.02e-06
1	21231722	21236821	+	Gm38224	329	1.98e-06
1	21237589	21265661	+	Gsta3	1749	1.052e-05
1	21250359	21274593	-	Gm28836	1430	8.6e-06
1	21269403	21272906	+	Gm7094	139	8.4e-07
1	21285246	21301312	-	Gm4956	1055	6.34e-06
1	21312517	21319320	-	Gm21909	484	2.91e-06
1	21346641	21352200	+	Khdc1a	278	1.67e-06
1	21351005	21355116	+	Gm16329	254	1.53e-06
1	21361803	21365030	+	Gm16327	196	1.18e-06
1	21365331	21370845	+	Khdc1c	282	1.7e-06
1	21369670	21373764	+	Gm2709	240	1.44e-06
1	21376555	21379782	+	Gm16533	185	1.11e-06
1	21380556	21386373	+	Khdc1b	308	1.85e-06
1	21387906	21391101	+	Gm16328	178	1.07e-06
1	21398403	21964942	-	Kcnq5	41416	0.00024906
1	21454691	21460017	-	Gm36949	307	1.85e-06
1	21511933	21516056	-	Gm7658	260	1.56e-06
1	21838948	21843514	-	Gm38243	346	2.08e-06
1	21956842	21962530	+	Gm26580	336	2.02e-06
1	22030064	22033615	-	Gm5696	209	1.26e-06
1	22234849	22238295	+	Gm28239	191	1.15e-06
1	22286251	22808994	-	Rims1	36732	0.00022089
1	22737764	22741565	+	Gm26866	237	1.43e-06
1	22984863	22990125	-	Gm7761	343	2.06e-06
1	23048295	23238673	-	Gm29506	12728	7.654e-05
1	23100473	23105253	-	4933415F23Rik	279	1.68e-06
1	23242211	23245331	+	Gm24176	287	1.73e-06
1	23255685	23259407	-	Gm6420	203	1.22e-06
1	23269269	23272339	+	Mir30a	207	1.24e-06
1	23288537	23291935	+	Gm27028	278	1.67e-06
1	23288701	23291784	+	Mir30c-2	252	1.52e-06
1	23290729	23294075	+	Gm29107	306	1.84e-06
1	23345956	23349599	-	Gm20954	221	1.33e-06
1	23366424	23400772	-	Ogfrl1	2105	1.266e-05
1	23476539	23480527	+	Gm7784	257	1.55e-06
1	23571587	23596664	+	Gm28822	1728	1.039e-05
1	23758753	23849158	+	B3gat2	5393	3.243e-05
1	23844846	23925317	-	Smap1	5728	3.445e-05
1	23995939	24008656	-	Sdhaf4	690	4.15e-06
1	24002505	24005894	+	Gm26524	197	1.18e-06
1	24011093	24103341	-	Fam135a	7049	4.239e-05
1	24097625	24103424	+	Gm37580	324	1.95e-06
1	24122275	24126141	+	Gm26607	285	1.71e-06
1	24174610	24252684	+	Col9a1	5101	3.068e-05
1	24261890	24590472	-	Col19a1	23161	0.00013928
1	24548841	24551977	-	Gm26418	148	8.9e-07
1	24594087	24598423	-	Tubb4b-ps2	227	1.37e-06
1	24611535	24615410	-	Gm28439	407	2.45e-06
1	24612407	24615700	-	Gm10222	341	2.05e-06
1	24612775	24616119	-	Gm28438	330	1.98e-06
1	24613189	24616971	-	Gm28437	343	2.06e-06
1	24613974	24617651	-	Gm10925	312	1.88e-06
1	24614885	24618565	-	Gm28661	284	1.71e-06
1	24615706	24619197	-	Gm29216	254	1.53e-06
1	24675630	24766301	+	Lmbrd1	6139	3.692e-05
1	24910461	24914659	-	Gm28594	287	1.73e-06
1	24963209	24968158	-	Gm28237	302	1.82e-06
1	25008941	25012756	+	Gm9443	213	1.28e-06
1	25026581	25030232	-	Gm29414	254	1.53e-06
1	25067476	25832707	-	Adgrb3	58277	0.00035045
1	25220730	25224173	+	Gm15702	301	1.81e-06
1	25276404	25280954	-	Gm20172	350	2.1e-06
1	25279445	25282551	-	Gm22260	259	1.56e-06
1	25284218	25288248	-	Gm37543	295	1.77e-06
1	25296512	25302886	-	Gm37331	485	2.92e-06
1	25314276	25320708	-	Gm37211	451	2.71e-06
1	25325866	25331398	-	Gm37862	369	2.22e-06
1	25345978	25352082	-	Gm38286	409	2.46e-06
1	25362564	25368820	-	Gm37880	468	2.81e-06
1	25448071	25451174	+	Gm25294	235	1.41e-06
1	25608250	25614184	-	Gm37011	434	2.61e-06
1	25614946	25618515	-	Gm29214	306	1.84e-06
1	25620238	25626180	-	Gm37051	479	2.88e-06
1	25672245	25679239	-	Gm38260	627	3.77e-06
1	25686062	25694501	-	Gm37628	647	3.89e-06
1	25722038	25727778	-	8030445P17Rik	525	3.16e-06
1	25735389	25741969	-	Gm38198	463	2.78e-06
1	25755343	25762033	-	Gm37077	474	2.85e-06
1	25775757	25783306	-	Gm37895	610	3.67e-06
1	25797281	25803905	-	Gm36952	541	3.25e-06
1	25804097	25810406	-	Gm37602	521	3.13e-06
1	25808956	25812972	-	2900022M07Rik	314	1.89e-06
1	25824390	25827719	-	2900002M20Rik	154	9.3e-07
1	25827657	25831878	+	Gm9884	190	1.14e-06
1	25996604	26000159	-	Gm18443	277	1.67e-06
1	26463236	26466886	+	Gm19123	263	1.58e-06
1	26563833	26566938	+	Gm24064	219	1.32e-06
1	26681814	26690460	-	4931408C20Rik	451	2.71e-06
1	26959103	26962221	-	n-R5s209	281	1.69e-06
1	27336352	27339768	-	Gm19641	243	1.46e-06
1	27881046	27902396	+	Gm5524	1803	1.084e-05
1	27900419	27904072	-	Gm18776	230	1.38e-06
1	27986910	27991782	+	Gm19028	347	2.09e-06
1	28566918	28571431	+	Gm38089	393	2.36e-06
1	28580499	28583772	-	Gm7846	259	1.56e-06
1	28776117	28783252	-	Gm597	361	2.17e-06
1	28800240	28805721	-	Gm5697	339	2.04e-06
1	28935036	28938339	+	Gm6462	341	2.05e-06
1	29216700	29220249	+	Gm18033	241	1.45e-06
1	29280964	29284075	-	Gm25586	307	1.85e-06
1	29298480	29301579	+	Gm22679	231	1.39e-06
1	29361275	29364370	-	Gm23785	266	1.6e-06
1	29418488	29421612	+	Mir6342	238	1.43e-06
1	29484604	29488915	-	Gm5525	244	1.47e-06
1	29927094	29930715	+	Gm7858	276	1.66e-06
1	29982934	29986043	+	Gm23771	264	1.59e-06
1	30333291	30336397	-	Gm27430	175	1.05e-06
1	30718560	30722962	-	Gm9898	181	1.09e-06
1	30766687	30771815	+	Gm6473	268	1.61e-06
1	30794548	30797875	-	Gm2914	180	1.08e-06
1	30802339	30876921	-	Phf3	5261	3.164e-05
1	30833548	30839431	-	Gm37522	423	2.54e-06
1	30865504	30871538	-	Gm37906	484	2.91e-06
1	30940302	30952309	-	Ptp4a1	828	4.98e-06
1	30940302	30952770	-	Ptp4a1	864	5.2e-06
1	30977243	30980968	-	AC153137.1	194	1.17e-06
1	30986225	30989953	-	Gm9458	193	1.16e-06
1	30997842	31225684	-	4931428L18Rik	15490	9.315e-05
1	31038919	31043675	+	Gm28644	360	2.16e-06
1	31122725	31125862	-	Gm27362	227	1.37e-06
1	31133026	31150105	+	Gm29128	1196	7.19e-06
1	31161549	31164773	+	Gm7893	208	1.25e-06
1	31173401	31204725	+	Lgsn	2290	1.377e-05
1	31219838	31224288	+	Pih1d3	280	1.68e-06
1	31259593	31262719	-	Gm26145	200	1.2e-06
1	31264326	31267884	+	Gm4850	187	1.12e-06
1	31271892	31275455	+	Gm28645	189	1.14e-06
1	31283945	31287640	+	Gm6489	192	1.15e-06
1	31556540	31561400	+	Gm10307	352	2.12e-06
1	31612149	31616661	+	Gm19680	256	1.54e-06
1	31656632	31659738	-	Gm23032	249	1.5e-06
1	31733057	31736891	+	Gm7910	213	1.28e-06
1	32169714	32658568	+	Khdrbs2	37459	0.00022526
1	32213133	32216239	-	Gm25814	227	1.37e-06
1	32470757	32475565	+	Gm37999	342	2.06e-06
1	32482315	32486942	+	Gm37110	287	1.73e-06
1	32493444	32497988	+	Gm37911	392	2.36e-06
1	32519563	32523999	-	Gm9839	259	1.56e-06
1	32536028	32542440	+	Gm37792	509	3.06e-06
1	32543686	32550294	-	Gm5415	368	2.21e-06
1	32568359	32571421	-	Gm24732	297	1.79e-06
1	32707179	32712648	+	Gm37426	334	2.01e-06
1	32723639	32726930	+	Gm23024	244	1.47e-06
1	32967484	32975490	-	Gm37151	511	3.07e-06
1	33028160	33033290	-	Gm28624	377	2.27e-06
1	33062130	33066350	+	Gm37724	237	1.43e-06
1	33097907	33102695	+	Gm7114	315	1.89e-06
1	33108905	33112655	-	Gm4785	246	1.48e-06
1	33188993	33192102	+	Gm24901	223	1.34e-06
1	33212774	33218475	-	Gm37591	400	2.41e-06
1	33232939	33237631	+	Gm2987	320	1.92e-06
1	33290676	33293775	+	Gm25792	209	1.26e-06
1	33315670	33319582	-	Gm18799	244	1.47e-06
1	33368331	33373585	+	Gm7933	301	1.81e-06
1	33419733	33422838	+	Gm23453	218	1.31e-06
1	33453810	33672795	-	Prim2	14032	8.438e-05
1	33479101	33482518	+	Gm29228	203	1.22e-06
1	33613758	33619832	-	Gm37618	390	2.35e-06
1	33654781	33658108	+	Gm17813	202	1.21e-06
1	33666824	33670712	+	1700001G17Rik	200	1.2e-06
1	33671915	33677228	-	Gm38173	315	1.89e-06
1	33716887	33742564	+	Rab23	1423	8.56e-06
1	33745484	33760795	-	Bag2	764	4.59e-06
1	33745007	33748347	+	Gm37905	150	9e-07
1	33761545	33817595	-	Zfp451	3607	2.169e-05
1	33836124	33841680	-	Gm15455	221	1.33e-06
1	33852052	33910816	-	Bend6	3628	2.182e-05
1	33889490	33894117	-	Gm37067	343	2.06e-06
1	33905225	34308661	+	Dst	22819	0.00013722
1	33919455	33924838	+	Gm37354	407	2.45e-06
1	33963352	33966685	-	Gm28631	197	1.18e-06
1	33981410	33984502	-	Gm23792	169	1.02e-06
1	34029100	34033797	+	Gm38157	240	1.44e-06
1	34114359	34117431	+	Mir6896	178	1.07e-06
1	34165856	34181446	-	Gm26788	846	5.09e-06
1	34269882	34274128	-	A930005N03Rik	257	1.55e-06
1	34329433	34333307	-	Gm37958	236	1.42e-06
1	34347775	34351161	+	Gm37385	176	1.06e-06
1	34364371	34369003	+	Gm5266	250	1.5e-06
1	34415050	34420986	-	Gm3052	325	1.95e-06
1	34427002	34436264	-	Gm37233	436	2.62e-06
1	34433121	34436199	-	Mir5103	150	9e-07
1	34436670	34442672	-	Ccdc115	319	1.92e-06
1	34439511	34447730	-	Gm28306	423	2.54e-06
1	34436851	34449356	+	Imp4	623	3.75e-06
1	34456762	34475733	+	Ptpn18	916	5.51e-06
1	34468834	34476148	-	Gm28417	321	1.93e-06
1	34477167	34488933	-	4930568A12Rik	587	3.53e-06
1	34495410	34503063	+	Prss39	353	2.12e-06
1	34523716	34527007	-	Gm28416	202	1.21e-06
1	34532648	34544313	+	Cfc1	555	3.34e-06
1	34538086	34541560	-	Gm28419	152	9.1e-07
1	34543968	34563943	-	Prss40	990	5.95e-06
1	34579202	34582711	-	1700101I19Rik	163	9.8e-07
1	34576657	34590944	+	Amer3	575	3.46e-06
1	34607297	34610719	-	Gm28418	221	1.33e-06
1	34610572	34613806	-	Gm36984	175	1.05e-06
1	34610908	34615303	-	Gm29730	218	1.31e-06
1	34635544	34639189	-	AA619741	163	9.8e-07
1	34675188	34813309	+	Arhgef4	7286	4.381e-05
1	34749775	34752922	+	Gm37224	97	5.8e-07
1	34750123	34753477	+	Gm37845	163	9.8e-07
1	34809360	34814908	-	Gm38336	218	1.31e-06
1	34813219	34846065	-	Fam168b	1765	1.061e-05
1	34820525	34826560	+	Gm37127	305	1.83e-06
1	34846976	34879580	+	Plekhb2	1672	1.005e-05
1	34925509	34930645	+	Gm19430	199	1.2e-06
1	34969627	34972855	-	Gm37670	169	1.02e-06
1	34967065	34970500	+	Gm8009	168	1.01e-06
1	34982656	34985890	+	Gm38027	131	7.9e-07
1	35178956	35182084	-	Gm25096	211	1.27e-06
1	35625606	35654297	-	Gm37068	1696	1.02e-05
1	35758602	35761706	+	Gm25634	150	9e-07
1	35803974	35810462	+	Gm28415	258	1.55e-06
1	35876845	35881119	+	1110002O04Rik	182	1.09e-06
1	35955919	35959822	+	Gm8022	185	1.11e-06
1	35981960	35989373	-	Gm37146	334	2.01e-06
1	36002985	36014044	-	Gm33222	571	3.43e-06
1	36008072	36011894	+	4930535G08Rik	191	1.15e-06
1	36029647	36034018	-	Gm38049	215	1.29e-06
1	36065400	36106446	+	Hs6st1	1697	1.02e-05
1	36105384	36109446	-	Gm37335	189	1.14e-06
1	36129042	36138746	+	Gm33280	451	2.71e-06
1	36140027	36247720	-	Uggt1	6301	3.789e-05
1	36144252	36147313	-	Mir6897	161	9.7e-07
1	36264597	36277679	-	Neurl3	520	3.13e-06
1	36304733	36324029	+	Arid5a	696	4.19e-06
1	36329708	36333420	+	4930403P22Rik	182	1.09e-06
1	36335730	36372181	-	Kansl3	1963	1.18e-05
1	36348682	36351758	-	Mir6898	175	1.05e-06
1	36369291	36422110	+	Fer1l5	2398	1.442e-05
1	36419871	36448271	-	Lman2l	1412	8.49e-06
1	36468620	36508764	+	Cnnm4	1888	1.135e-05
1	36470952	36476110	+	Gm37909	160	9.6e-07
1	36503562	36506702	+	Gm47280	164	9.9e-07
1	36508867	36528237	+	Cnnm3	692	4.16e-06
1	36527534	36531237	-	Gm38033	193	1.16e-06
1	36530188	36539883	-	Ankrd23	382	2.3e-06
1	36530193	36542429	-	Gm42417	478	2.87e-06
1	36537507	36550445	-	Ankrd39	581	3.49e-06
1	36548639	36561349	-	Sema4c	376	2.26e-06
1	36554701	36565613	+	D430040D24Rik	336	2.02e-06
1	36562692	36686183	-	Fam178b	5428	3.264e-05
1	36598802	36602146	+	Gm6428	136	8.2e-07
1	36660965	36664039	+	Gm24133	186	1.12e-06
1	36688449	36693681	+	Cox5b	253	1.52e-06
1	36698114	36717422	-	Actr1b	930	5.59e-06
1	36707149	36757953	+	4933424G06Rik	2688	1.616e-05
1	36739048	36747792	-	Gm33533	317	1.91e-06
1	36758798	36782818	+	Zap70	965	5.8e-06
1	36764863	36768874	-	Gm18828	146	8.8e-07
1	36792191	36946666	-	Tmem131	9097	5.471e-05
1	36871903	36875045	-	Gm37506	184	1.11e-06
1	36913601	36919539	-	Gm38115	368	2.21e-06
1	36922797	36929348	-	F830112A20Rik	370	2.23e-06
1	36957930	36961427	-	Rpl12-ps1	162	9.7e-07
1	37002439	37005557	+	n-R5s210	169	1.02e-06
1	37023596	37187613	+	Vwa3b	8919	5.363e-05
1	37132273	37136264	-	Gm37020	244	1.47e-06
1	37211434	37263384	+	Cnga3	2429	1.461e-05
1	37299352	37302697	-	1700074A21Rik	149	9e-07
1	37296865	37410736	+	Inpp4a	5228	3.144e-05
1	37329667	37337172	-	4930439A04Rik	359	2.16e-06
1	37330971	37334504	-	Gm37135	184	1.11e-06
1	37417084	37433103	-	Coa5	925	5.56e-06
1	37427139	37439124	+	Unc50	637	3.83e-06
1	37439340	37544016	-	Mgat4a	5913	3.556e-05
1	37485851	37491605	-	4930594C11Rik	303	1.82e-06
1	37487193	37491982	-	Gm43213	252	1.52e-06
1	37611677	37723085	-	2010300C02Rik	5354	3.22e-05
1	37611259	37615372	+	4930556I23Rik	173	1.04e-06
1	37657722	37662647	+	4930470B04Rik	324	1.95e-06
1	37694447	37699664	-	Gm19863	190	1.14e-06
1	37754776	37869429	-	Tsga10	7922	4.764e-05
1	37862299	37871388	+	Gm26805	558	3.36e-06
1	37868738	37876228	+	Lipt1	437	2.63e-06
1	37874801	37893411	-	Mitd1	1109	6.67e-06
1	37887477	37898535	+	Mrpl30	677	4.07e-06
1	37905923	37919493	-	Lyg2	745	4.48e-06
1	37930596	37954136	+	Gm15457	1326	7.97e-06
1	37946736	37960759	-	Lyg1	665	4e-06
1	37970967	37974203	+	Gm23409	184	1.11e-06
1	37985189	38000893	-	Txndc9	881	5.3e-06
1	37995010	38055579	+	Eif5b	3792	2.28e-05
1	38052786	38132801	-	Rev1	5661	3.404e-05
1	38076295	38080305	-	Gm37062	369	2.22e-06
1	38129083	38159892	+	Gm5099	1615	9.71e-06
1	38177326	38667955	-	Aff3	27534	0.00016558
1	38232420	38246666	+	Gm16150	725	4.36e-06
1	38304902	38311930	+	Gm16151	360	2.16e-06
1	38381949	38393974	+	Gm16152	689	4.14e-06
1	38484519	38488047	+	Gm34727	248	1.49e-06
1	38719620	38723121	+	Gm38135	222	1.34e-06
1	38764184	38767686	+	2610300A13Rik	144	8.7e-07
1	38793645	38839711	-	Lonrf2	2742	1.649e-05
1	38863867	38901161	-	Chst10	1705	1.025e-05
1	38881754	38888072	+	Gm37707	278	1.67e-06
1	38904945	38908716	+	Gm6621	237	1.43e-06
1	38936149	38950276	+	Nms	894	5.38e-06
1	38982608	38997238	+	Pdcl3	770	4.63e-06
1	38989678	38994316	+	Gm37309	233	1.4e-06
1	39048648	39060637	-	Gm37821	801	4.82e-06
1	39081252	39086338	-	Gm37091	281	1.69e-06
1	39186896	39189992	-	Mir6349	142	8.5e-07
1	39190731	39363236	+	Npas2	8755	5.265e-05
1	39276283	39279565	-	Gm20428	158	9.5e-07
1	39311899	39315453	+	Gm3617	180	1.08e-06
1	39364842	39371911	+	Rpl31	382	2.3e-06
1	39371492	39481755	-	Tbc1d8	5432	3.267e-05
1	39419048	39422932	-	Gm37265	155	9.3e-07
1	39516533	39519747	+	Gm24826	154	9.3e-07
1	39516533	39519748	+	Gm24826	154	9.3e-07
1	39531992	39546889	+	Cnot11	821	4.94e-06
1	39547570	39555002	-	Gm15832	501	3.01e-06
1	39548745	39551854	-	Snord89	180	1.08e-06
1	39551296	39580405	-	Rnf149	1917	1.153e-05
1	39573746	39576875	-	Gm23722	184	1.11e-06
1	39597417	39601005	-	Gm5100	159	9.6e-07
1	39618406	39654474	-	Creg2	1970	1.185e-05
1	39647176	39657390	+	D930019O06Rik	504	3.03e-06
1	39665301	39723997	-	Rfx8	2669	1.605e-05
1	39804148	39808332	-	Gm3646	209	1.26e-06
1	39839175	39850334	-	1700066B17Rik	526	3.16e-06
1	39897913	40026310	+	Map4k4	6804	4.092e-05
1	40049039	40053368	-	4930456G14Rik	256	1.54e-06
1	40071079	40125231	+	Il1r2	2877	1.73e-05
1	40076228	40088851	-	Gm16894	638	3.84e-06
1	40085511	40091581	+	Gm37347	307	1.85e-06
1	40222080	40317257	+	Il1r1	5438	3.27e-05
1	40235020	40244499	+	Gm38070	537	3.23e-06
1	40321610	40367562	+	Il1rl2	2568	1.544e-05
1	40350852	40354536	+	Gm17970	190	1.14e-06
1	40426570	40465415	+	Il1rl1	2369	1.425e-05
1	40462552	40500854	+	Il18r1	2287	1.375e-05
1	40512362	40551705	+	Il18rap	2324	1.398e-05
1	40572188	40583662	-	Gm35801	717	4.31e-06
1	40577081	40630725	+	Slc9a4	3425	2.06e-05
1	40582895	40589841	-	Gm37435	380	2.29e-06
1	40677574	40769273	+	Slc9a2	5484	3.298e-05
1	40691442	40700636	-	Gm37623	531	3.19e-06
1	40768385	40785343	+	Gm37915	911	5.48e-06
1	40772038	40793687	-	Mfsd9	1198	7.2e-06
1	40802601	40856887	+	Tmem182	3256	1.958e-05
1	40863737	40867232	-	Gm5973	202	1.21e-06
1	41167587	41184252	-	4930448I06Rik	1079	6.49e-06
1	41526931	41532543	-	Gm28634	510	3.07e-06
1	41778808	41939560	+	Gm29260	12090	7.27e-05
1	42100289	42104333	+	Gm5267	244	1.47e-06
1	42179290	42183388	-	Gm8176	210	1.26e-06
1	42226726	42231108	+	Gm9915	276	1.66e-06
1	42238233	42241695	-	Gm29664	192	1.15e-06
1	42258855	42304412	+	Gm28175	2989	1.797e-05
1	42324590	42358937	-	Gm28140	2161	1.3e-05
1	42488813	42495663	+	Gm37047	363	2.18e-06
1	42590782	42697842	-	Pantr1	5757	3.462e-05
1	42648726	42652401	+	4930420N18Rik	203	1.22e-06
1	42691925	42744791	+	Gm20646	2696	1.621e-05
1	42692768	42703176	+	Pou3f3	425	2.56e-06
1	42707061	42716454	-	Pantr2	420	2.53e-06
1	42747712	42752881	+	Dalir	341	2.05e-06
1	42848233	42905683	+	Mrps9	3851	2.316e-05
1	42866685	42869818	-	Gm23126	260	1.56e-06
1	42949872	43035456	+	Gpr45	5030	3.025e-05
1	43033845	43036929	+	Gm24001	198	1.19e-06
1	43047200	43101637	-	Tgfbrap1	3069	1.846e-05
1	43053267	43057134	+	Gm28782	202	1.21e-06
1	43089588	43093835	+	8430432A02Rik	194	1.17e-06
1	43095710	43115947	+	AI597479	1233	7.41e-06
1	43123074	43199984	-	Fhl2	4184	2.516e-05
1	43186156	43189638	+	Gm8210	161	9.7e-07
1	43250156	43305925	-	Gm29040	3307	1.989e-05
1	43267683	43271135	+	Gm29610	167	1e-06
1	43406584	43409963	+	Gm29041	231	1.39e-06
1	43441579	43570515	+	Nck2	7353	4.422e-05
1	43485447	43490937	+	Gm37536	318	1.91e-06
1	43557273	43561565	+	Gm38228	266	1.6e-06
1	43727602	43742578	+	1500015O10Rik	871	5.24e-06
1	43741961	43746895	-	Gm29155	291	1.75e-06
1	43739915	43743526	+	Gm29157	213	1.28e-06
1	43745784	43749282	-	Gm29156	234	1.41e-06
1	43746966	43830800	-	Uxs1	5003	3.009e-05
1	43782910	43787188	+	Gm16103	184	1.11e-06
1	43885051	43888595	+	Gm19587	241	1.45e-06
1	43895294	43899109	+	Gm8241	156	9.4e-07
1	43899928	43903052	+	Gm26352	205	1.23e-06
1	43918777	43921886	-	Gm24180	261	1.57e-06
1	43930647	44003000	+	Tpp2	5690	3.422e-05
1	44009408	44023034	-	Mettl21c	880	5.29e-06
1	44018470	44021649	-	Gm15838	213	1.28e-06
1	44055952	44064936	-	Gm8251	542	3.26e-06
1	44086613	44105441	-	Tex30	1284	7.72e-06
1	44091463	44113790	-	Gm29247	1468	8.83e-06
1	44106546	44121808	-	Kdelc1	1091	6.56e-06
1	44115957	44144770	+	Bivm	1948	1.171e-05
1	44144744	44181260	+	Ercc5	2428	1.46e-05
1	44204070	44221961	-	Mettl21e	1302	7.83e-06
1	44209162	44213118	+	Gm15833	256	1.54e-06
1	44330048	44334036	-	Gm5700	196	1.18e-06
1	44389809	44394447	+	Gm28893	274	1.65e-06
1	44463923	44467231	-	Txn-ps1	248	1.49e-06
1	44548511	44796838	+	Gulp1	18709	0.00011251
1	44557885	44565447	+	Gm37626	598	3.6e-06
1	44641279	44644698	+	Gm16102	195	1.17e-06
1	44739676	44747949	-	4930521E06Rik	768	4.62e-06
1	44753942	44758492	+	Gm38110	295	1.77e-06
1	44836171	44839698	+	Gm3489	265	1.59e-06
1	44873486	44877152	-	Gm19480	269	1.62e-06
1	44924149	44927893	-	Gm3496	258	1.55e-06
1	45175067	45179006	+	Gm5268	249	1.5e-06
1	45308538	45349706	+	Col3a1	3419	2.056e-05
1	45308673	45311813	+	Gm47302	219	1.32e-06
1	45374321	45506282	-	Col5a2	10676	6.42e-05
1	45485836	45496052	-	Gm38211	816	4.91e-06
1	45513532	45517055	-	Gm8296	266	1.6e-06
1	45519774	45523754	-	Gm7063	289	1.74e-06
1	45599026	45602753	+	Gm8304	345	2.07e-06
1	45685456	45688562	-	Gm23216	215	1.29e-06
1	45743895	45747025	+	Gm23974	235	1.41e-06
1	45765337	45769486	+	Gm8307	236	1.42e-06
1	45769962	45773164	+	Gm23984	190	1.14e-06
1	45792166	45823619	+	Wdr75	2216	1.333e-05
1	45833800	45839788	-	Gm28906	401	2.41e-06
1	45857332	45860754	-	Gm5526	223	1.34e-06
1	45889525	45893273	-	Gm5269	222	1.34e-06
1	45902623	45906798	+	Gm18303	270	1.62e-06
1	45908068	45929523	-	Slc40a1	1533	9.22e-06
1	45968182	45976975	+	Gm9496	544	3.27e-06
1	45978548	45982012	+	Rpl23a-ps1	280	1.68e-06
1	46011757	46015020	-	Gm3852	208	1.25e-06
1	46020072	46033469	-	Stk-ps2	683	4.11e-06
1	46053310	46058986	+	Gm18849	397	2.39e-06
1	46063315	46373546	+	Dnah7b	21208	0.00012754
1	46371197	46374315	+	n-R5s211	245	1.47e-06
1	46411502	46416932	+	Gm8326	286	1.72e-06
1	46422592	46807476	+	Dnah7c	25770	0.00015497
1	46807544	46895852	-	Slc39a10	6426	3.864e-05
1	46849529	46853479	-	Gm28151	251	1.51e-06
1	46877203	46884072	-	Gm37393	504	3.03e-06
1	46896583	46899879	-	Gm28527	201	1.21e-06
1	47064788	47068025	+	Gm28825	210	1.26e-06
1	47150461	47189071	+	Gm28826	2716	1.633e-05
1	47365644	47369372	-	Gm4852	250	1.5e-06
1	47433824	47438765	-	Gm38090	403	2.42e-06
1	47467021	47470125	-	Mir6350	289	1.74e-06
1	47475868	47480198	+	Gm18117	288	1.73e-06
1	47602996	47606901	+	Gm37196	287	1.73e-06
1	47654693	47659630	+	Gm8337	253	1.52e-06
1	47749279	47752399	-	Gm22419	264	1.59e-06
1	47751299	47754568	-	Gm23829	207	1.24e-06
1	47914989	47918815	-	Gm19206	311	1.87e-06
1	48313866	48317851	-	Gm5974	303	1.82e-06
1	48462173	48465293	-	Gm23240	192	1.15e-06
1	48524639	48527851	+	Gm28830	276	1.66e-06
1	48731579	48736090	-	Gm8354	304	1.83e-06
1	48780663	48784593	+	Gm19124	344	2.07e-06
1	48878713	48882723	+	Gm8357	335	2.01e-06
1	49092444	49095885	+	Gm22693	301	1.81e-06
1	49173160	49176374	-	Gm28740	209	1.26e-06
1	49233252	49237244	+	Gm8367	252	1.52e-06
1	49241616	49340443	+	C230029F24Rik	7486	4.502e-05
1	49399024	49403729	-	Gm6757	392	2.36e-06
1	49495553	49498992	+	Gm3605	266	1.6e-06
1	49579150	49582586	-	Gm28388	292	1.76e-06
1	50053782	50058490	+	Gm8384	285	1.71e-06
1	50104470	50108962	+	4933411E06Rik	360	2.16e-06
1	50177566	50181291	-	Gm8391	221	1.33e-06
1	50222389	50225520	-	Gm27330	224	1.35e-06
1	50397552	50401079	-	Gm29665	265	1.59e-06
1	50530030	50533191	+	Gm20118	226	1.36e-06
1	50556762	50560075	+	Gm25843	221	1.33e-06
1	50812375	50817701	+	Gm28321	314	1.89e-06
1	50897647	51187270	+	Tmeff2	21535	0.0001295
1	50901444	50905918	+	Gm28322	333	2e-06
1	51012313	51015413	+	Gm25736	271	1.63e-06
1	51138281	51144222	-	Gm28319	396	2.38e-06
1	51145309	51150581	+	Gm28320	338	2.03e-06
1	51192221	51197748	+	Gm29325	292	1.76e-06
1	51218386	51336779	-	9330175M20Rik	7654	4.603e-05
1	51286126	51302960	+	Cavin2	1036	6.23e-06
1	51317528	51321552	-	Gm5253	336	2.02e-06
1	51457932	51461931	-	1700072G22Rik	256	1.54e-06
1	51465862	51481425	-	Nabp1	1116	6.71e-06
1	51507086	51599718	-	Gm17767	5916	3.558e-05
1	51527005	51532369	-	Gm37535	341	2.05e-06
1	51696324	51749943	-	Gm28055	3495	2.102e-05
1	51749765	51919071	-	Myo1b	9995	6.011e-05
1	51847840	51852118	-	Gm29453	284	1.71e-06
1	51877110	51882608	-	Gm28323	327	1.97e-06
1	51938254	51941665	-	Gm8419	212	1.27e-06
1	51938974	51942095	-	Gm27607	208	1.25e-06
1	51940664	51944261	-	Gm8420	174	1.05e-06
1	51984148	52107189	+	Stat4	8031	4.829e-05
1	52074261	52156087	+	Gm28177	4784	2.877e-05
1	52090635	52094066	-	Gm3940	209	1.26e-06
1	52108121	52116751	-	Gm31812	554	3.33e-06
1	52116440	52161865	+	Stat1	2349	1.413e-05
1	52134443	52138330	-	Gm18301	188	1.13e-06
1	52163448	52236232	-	Gls	5839	3.511e-05
1	52287697	52292095	-	Gm5975	186	1.12e-06
1	52444436	52447544	-	Gm23460	204	1.23e-06
1	52457294	52503679	-	Nab1	3051	1.835e-05
1	52503234	52507229	-	Gm5976	237	1.43e-06
1	52519239	52522701	+	Rps27a-ps1	197	1.18e-06
1	52519902	52582679	+	Gm553	3958	2.38e-05
1	52570014	52583291	-	Gm28178	875	5.26e-06
1	52581518	52585159	+	Gm5527	220	1.32e-06
1	52627703	52651919	+	Nemp2	1459	8.77e-06
1	52653808	52658892	-	Gm37242	321	1.93e-06
1	52656286	52730462	-	Mfsd6	4747	2.855e-05
1	52702272	52707762	-	Gm29670	367	2.21e-06
1	52753719	52757129	+	Gm28650	177	1.06e-06
1	52785427	52820688	-	Inpp1	2261	1.36e-05
1	52841929	52920986	+	Hibch	5273	3.171e-05
1	52873137	52876998	-	Gm16107	221	1.33e-06
1	52922324	53023179	-	1700019D03Rik	6487	3.901e-05
1	53058640	53068079	+	Mstn	707	4.25e-06
1	53097050	53100150	+	Gm24349	183	1.1e-06
1	53158577	53190636	-	1700019A02Rik	2322	1.396e-05
1	53189187	53300018	-	Pms1	7657	4.605e-05
1	53193113	53197695	+	Gm28777	332	2e-06
1	53294095	53310309	+	Ormdl1	1254	7.54e-06
1	53294111	53318035	+	Gm28778	1798	1.081e-05
1	53310624	53326343	+	Osgepl1	1173	7.05e-06
1	53325507	53355667	-	Gm28551	2005	1.206e-05
1	53326206	53345186	-	Gm18800	1227	7.38e-06
1	53344617	53355752	-	Asnsd1	760	4.57e-06
1	53362149	53365471	-	Gm28779	168	1.01e-06
1	53360114	53363686	+	Gm6799	246	1.48e-06
1	53387415	53392585	+	Gm6801	267	1.61e-06
1	53397006	53709784	-	Dnah7a	21029	0.00012646
1	53443271	53446395	-	Gm25240	249	1.5e-06
1	53755506	53788224	-	Stk17b	2608	1.568e-05
1	53788201	53792657	+	Gm37863	281	1.69e-06
1	53806876	54198168	-	Hecw2	25432	0.00015294
1	53846424	53849495	+	Mir7681	219	1.32e-06
1	53886828	53889941	-	Gm24251	232	1.4e-06
1	54152397	54158096	-	Gm37633	367	2.21e-06
1	54249102	54252208	-	Gm25829	147	8.8e-07
1	54247683	54368727	+	Ccdc150	8076	4.857e-05
1	54396004	54441971	-	Gtf3c3	3420	2.057e-05
1	54443404	54459763	-	Gm34066	966	5.81e-06
1	54472994	54560684	-	Pgap1	6344	3.815e-05
1	54518610	54523270	-	Gm36955	303	1.82e-06
1	54563703	54567281	+	Gm19637	250	1.5e-06
1	54645340	54929387	-	Ankrd44	17316	0.00010413
1	54678729	54767524	+	4930444A19Rik	5837	3.51e-05
1	54737166	54741575	-	Gm37370	361	2.17e-06
1	54766218	54769322	+	Gm24053	176	1.06e-06
1	54913845	54919594	-	A130048G24Rik	338	2.03e-06
1	54985169	55030481	-	Sf3b1	3246	1.952e-05
1	55051319	55056112	-	E330011M16Rik	284	1.71e-06
1	55049770	55072702	+	Coq10b	1462	8.79e-06
1	55063264	55067069	+	Gm17971	202	1.21e-06
1	55077835	55091243	-	Hspd1	809	4.86e-06
1	55085132	55091307	+	Hspe1	325	1.95e-06
1	55120080	55123873	-	Gm5147	204	1.23e-06
1	55124297	55128287	+	Gm16581	235	1.41e-06
1	55128231	55154899	+	Mob4	1852	1.114e-05
1	55160747	55164053	-	Gm6822	156	9.4e-07
1	55170159	55229782	-	Rftn2	3252	1.956e-05
1	55223251	55235622	+	Gm10561	678	4.08e-06
1	55234177	55248470	+	Mars2	1073	6.45e-06
1	55248658	55366469	-	Boll	8841	5.317e-05
1	55332401	55335796	+	Gm8292	231	1.39e-06
1	55370016	55373363	-	Gm29138	177	1.06e-06
1	55381195	55385087	-	Gm8531	196	1.18e-06
1	55402921	55754285	+	Plcl1	22650	0.00013621
1	55437904	55445930	+	Gm38056	470	2.83e-06
1	55444074	55448024	-	Gm6644	207	1.24e-06
1	55556460	55561055	+	Gm37382	350	2.1e-06
1	55928241	55972328	+	9130227L01Rik	3185	1.915e-05
1	55960404	55963756	-	Gm36986	196	1.18e-06
1	56015978	56020203	+	1700003I22Rik	293	1.76e-06
1	56448407	56451562	+	Gm28900	213	1.28e-06
1	56528824	56533876	+	Gm28240	387	2.33e-06
1	56636044	56640435	-	Hsfy2	264	1.59e-06
1	56793981	56981650	-	Satb2	11928	7.173e-05
1	56968412	57050084	+	9130024F11Rik	5002	3.008e-05
1	56973803	56978640	+	Gm4081	250	1.5e-06
1	56999155	57002275	-	Gm23943	193	1.16e-06
1	57124340	57129400	+	1700126A01Rik	274	1.65e-06
1	57200645	57217993	-	BC055402	890	5.35e-06
1	57291425	57295401	-	Gm5254	237	1.43e-06
1	57359222	57380544	-	4930558J18Rik	1412	8.49e-06
1	57374620	57385423	+	1700066M21Rik	759	4.56e-06
1	57388237	57410101	-	Tyw5	1646	9.9e-06
1	57403328	57417953	+	Maip1	1030	6.19e-06
1	57422244	57425373	-	Gm22371	211	1.27e-06
1	57464870	57468026	+	Gm24014	200	1.2e-06
1	57518523	57522412	-	Gm8581	225	1.35e-06
1	57520831	57526642	-	Gm37373	427	2.57e-06
1	57561298	57567051	-	Gm17929	348	2.09e-06
1	57771162	57948394	+	Spats2l	10386	6.246e-05
1	57909835	57920111	-	Gm17234	578	3.48e-06
1	57955101	58021956	-	Kctd18	4404	2.648e-05
1	57992971	58025899	+	Sgo2a	2374	1.428e-05
1	58026931	58106413	+	Aox1	4375	2.631e-05
1	58110130	58200698	+	Aox3	5018	3.018e-05
1	58154981	58158088	-	Gm24548	206	1.24e-06
1	58207397	58268597	+	Aox4	3306	1.988e-05
1	58254117	58318656	-	Gm15759	3304	1.987e-05
1	58275326	58380259	+	Aox2	5464	3.286e-05
1	58383512	58389134	-	Gm37607	359	2.16e-06
1	58389898	58407353	+	Bzw1	1110	6.68e-06
1	58410189	58427066	-	Clk1	1089	6.55e-06
1	58430994	58448486	-	Ppil3	998	6e-06
1	58442151	58481816	+	Nif3l1	2333	1.403e-05
1	58462771	58508109	-	Orc2	2977	1.79e-05
1	58466515	58469621	-	Gm23966	177	1.06e-06
1	58502148	58523230	+	Gm15834	1430	8.6e-06
1	58522806	58589323	-	Fam126b	5277	3.173e-05
1	58583384	58595964	+	Ndufb3	987	5.94e-06
1	58625214	58628565	-	Gm29389	220	1.32e-06
1	58627375	58637344	+	Gm18802	674	4.05e-06
1	58643688	58647239	+	Cbx3-ps7	176	1.06e-06
1	58646903	58698989	-	Als2cr12	2908	1.749e-05
1	58649641	58655831	+	Gm20257	322	1.94e-06
1	58699309	58703986	+	Gm28803	274	1.65e-06
1	58708508	58758884	+	Cflar	2815	1.693e-05
1	58782209	58785659	+	Gm3841	214	1.29e-06
1	58792374	58847503	+	Casp8	3248	1.953e-05
1	58794783	58801623	+	Gm37760	364	2.19e-06
1	58850085	58895792	-	Gm28802	2647	1.592e-05
1	58900449	58976430	-	Trak2	4701	2.827e-05
1	58970522	58995715	+	Stradb	1706	1.026e-05
1	58997123	59006539	-	C2cd6b	694	4.17e-06
1	59011224	59059481	+	Gm29018	3523	2.119e-05
1	59050506	59097900	-	C2cd6	3331	2.003e-05
1	59067988	59071118	+	Gm25502	227	1.37e-06
1	59100590	59123408	-	Tmem237	1517	9.12e-06
1	59116833	59122141	+	G730003C15Rik	333	2e-06
1	59120935	59166389	-	Mpp4	2610	1.57e-05
1	59148047	59169320	+	Gm29017	1169	7.03e-06
1	59152607	59156989	+	Gm19125	245	1.47e-06
1	59162926	59240231	-	Als2	4724	2.841e-05
1	59253906	59352993	+	Cdk15	5677	3.414e-05
1	59375930	59392299	+	Gm29016	852	5.12e-06
1	59447865	59452502	-	Gm37737	191	1.15e-06
1	59479424	59486955	+	Fzd7	281	1.69e-06
1	59488480	59495605	-	Gm26813	465	2.8e-06
1	59513264	59636417	+	Gm973	6306	3.792e-05
1	59532991	59552521	-	Gm28411	954	5.74e-06
1	59534811	59540229	-	1700122D07Rik	324	1.95e-06
1	59586558	59673834	-	Sumo1	5125	3.082e-05
1	59623580	59626664	+	Gm24545	189	1.14e-06
1	59646200	59651071	-	D430013B06Rik	359	2.16e-06
1	59670241	59673625	+	Gm29596	188	1.13e-06
1	59681971	59719044	+	Nop58	2895	1.741e-05
1	59688934	59692020	+	Snord70	266	1.6e-06
1	59689509	59692592	+	Gm26293	264	1.59e-06
1	59701258	59704338	+	Gm26287	265	1.59e-06
1	59701790	59704873	+	Snord11	269	1.62e-06
1	59760400	59879014	+	Bmpr2	9017	5.422e-05
1	59798263	59804700	+	Gm38125	493	2.96e-06
1	59886969	59890689	-	Gm37977	194	1.17e-06
1	59910006	59985346	+	Fam117b	4859	2.922e-05
1	59926688	59935102	+	Gm37531	609	3.66e-06
1	59950403	59955464	-	Gm18829	341	2.05e-06
1	59982490	60046184	-	Ica1l	4038	2.428e-05
1	60069785	60101645	-	Wdr12	2260	1.359e-05
1	60095247	60153953	+	Carf	4398	2.645e-05
1	60114255	60117685	+	Gm15464	192	1.15e-06
1	60177599	60338328	+	Nbeal1	12651	7.608e-05
1	60267402	60270628	-	Gm29332	245	1.47e-06
1	60340323	60388060	+	Cyp20a1	2904	1.746e-05
1	60350119	60354176	+	6030460B20Rik	223	1.34e-06
1	60406619	60481158	+	Abi2	5580	3.356e-05
1	60482292	60570104	-	Raph1	6430	3.867e-05
1	60522839	60526066	-	Gm11575	238	1.43e-06
1	60534020	60537436	+	Gm11576	220	1.32e-06
1	60592251	60595709	-	Gm11578	208	1.25e-06
1	60594807	60599236	-	Gm38388	260	1.56e-06
1	60613698	60616803	-	Gm23762	228	1.37e-06
1	60697872	60701937	+	Gm11577	227	1.37e-06
1	60700932	60705149	+	Eif4a-ps4	238	1.43e-06
1	60713800	60773359	+	Cd28	3763	2.263e-05
1	60776665	60784834	-	Gm11579	532	3.2e-06
1	60775843	60803790	+	2310016D23Rik	1881	1.131e-05
1	60776352	60781461	+	Gm37198	334	2.01e-06
1	60789490	60793832	+	Gm11609	299	1.8e-06
1	60806116	60809942	+	Gm11581	212	1.27e-06
1	60877338	60881738	+	Gm38137	328	1.97e-06
1	60884000	60915832	+	Ctla4	2017	1.213e-05
1	60897898	60901422	+	Rpl18-ps1	194	1.17e-06
1	60948230	60951465	-	Gm11582	217	1.3e-06
1	60974927	61000320	+	Icos	1640	9.86e-06
1	60986479	60991963	+	Gm37039	327	1.97e-06
1	61072674	61076225	+	Rpl17-ps1	200	1.2e-06
1	61121378	61127004	-	Gm11590	400	2.41e-06
1	61196541	61200242	-	Gm11591	230	1.38e-06
1	61265291	61274514	-	Gm28083	572	3.44e-06
1	61298909	61307746	+	Gm11587	439	2.64e-06
1	61375432	61395904	+	9530026F06Rik	1199	7.21e-06
1	61437101	61469475	+	Gm11588	2184	1.313e-05
1	61467441	61470543	+	Gm25839	219	1.32e-06
1	61471951	61476028	+	Gm28449	314	1.89e-06
1	61542882	61546163	+	Gm36943	210	1.26e-06
1	61545122	61548511	+	Gm28094	214	1.29e-06
1	61616943	61624149	-	4930587A21Rik	486	2.92e-06
1	61635824	62642284	+	Pard3b	71798	0.00043176
1	61651423	61657158	+	Gm37205	414	2.49e-06
1	61674249	61680277	+	Gm38012	428	2.57e-06
1	61699527	61703891	+	Gm38278	289	1.74e-06
1	61767415	61854540	-	Pard3bos1	6903	4.151e-05
1	61802221	61806140	+	Gm38075	301	1.81e-06
1	61980930	61984207	-	Gm29640	247	1.49e-06
1	62095081	62098339	-	Gm29641	233	1.4e-06
1	62131195	62139109	-	Pard3bos2	477	2.87e-06
1	62244153	62249670	+	Gm38351	438	2.63e-06
1	62456725	62502261	-	Pard3bos3	3351	2.015e-05
1	62534491	62538942	-	Gm29084	284	1.71e-06
1	62656695	62660788	-	Gm11600	230	1.38e-06
1	62657839	62661716	+	Gm11599	212	1.27e-06
1	62700285	62818695	+	Nrp2	5612	3.375e-05
1	62714723	62721073	-	Gm29083	306	1.84e-06
1	62806302	62811857	+	Gm37121	229	1.38e-06
1	62821355	62835370	-	Gm4208	735	4.42e-06
1	62958418	63117667	-	Ino80d	9549	5.742e-05
1	63022742	63025846	+	Gm44468	182	1.09e-06
1	63029706	63032819	+	Gm24942	165	9.9e-07
1	63035214	63038581	+	Rps13-ps7	207	1.24e-06
1	63070774	63074019	+	Rps27-ps1	237	1.43e-06
1	63110078	63158290	+	Ino80dos	3030	1.822e-05
1	63114118	63126837	+	Gm20342	756	4.55e-06
1	63143596	63179833	-	Ndufs1	2457	1.478e-05
1	63158855	63161943	+	Gm24557	228	1.37e-06
1	63173825	63180486	+	Eef1b2	372	2.24e-06
1	63174983	63178158	+	Gm27390	130	7.8e-07
1	63175677	63178754	+	Gm26457	119	7.2e-07
1	63175686	63178720	+	Gm26457	118	7.1e-07
1	63176004	63179135	+	Snora41	121	7.3e-07
1	63182691	63217543	-	Gpr1	2051	1.233e-05
1	63195031	63198156	+	Gm27512	156	9.4e-07
1	63197313	63207967	+	Platr12	616	3.7e-06
1	63248021	63251499	-	1700039I01Rik	170	1.02e-06
1	63266848	63276120	-	Gm11608	527	3.17e-06
1	63273226	63276363	-	Gm24513	187	1.12e-06
1	63270265	63314576	+	Zdbf2	3239	1.948e-05
1	63300280	63303383	-	Gm23448	225	1.35e-06
1	63357434	63361050	-	Gm11606	255	1.53e-06
1	63364720	63368365	-	Gm11605	194	1.17e-06
1	63442891	63596276	+	Adam23	9767	5.873e-05
1	63575488	63578590	-	Gm22281	197	1.18e-06
1	63612968	63620819	+	Gm39653	497	2.99e-06
1	63622851	63689927	-	Dytn	4344	2.612e-05
1	63668468	63671971	+	Gm12748	193	1.16e-06
1	63698819	63733318	-	Mdh1b	2153	1.295e-05
1	63727614	63754655	+	Fastkd2	1977	1.189e-05
1	63754907	63772267	-	4933402D24Rik	1052	6.33e-06
1	63844827	63848578	-	Gm13751	223	1.34e-06
1	63914848	63935932	+	Gm13754	1266	7.61e-06
1	63961727	63968999	+	Gm13749	413	2.48e-06
1	64029447	64125282	-	Klf7	5549	3.337e-05
1	64026463	64032927	+	Gm26649	360	2.16e-06
1	64042438	64045501	-	Mir6899	177	1.06e-06
1	64075654	64090782	+	Gm13748	875	5.26e-06
1	64147201	64150665	+	Gm13750	253	1.52e-06
1	64185991	64306043	-	Gm28981	7185	4.321e-05
1	64393334	64396403	+	Gm25748	206	1.24e-06
1	64454359	64457577	-	Gm28980	136	8.2e-07
1	64529645	64604548	+	Creb1	5444	3.274e-05
1	64606473	64620242	-	Mettl21a	802	4.82e-06
1	64614784	64626033	+	Gm28982	529	3.18e-06
1	64646935	64652756	+	Gm29152	324	1.95e-06
1	64679871	64693659	-	2810408I11Rik	901	5.42e-06
1	64687455	64725644	+	Ccnyl1	2701	1.624e-05
1	64730558	64740751	-	Fzd5	482	2.9e-06
1	64733240	64740607	+	Gm38058	312	1.88e-06
1	64785983	64959824	-	Plekhm3	10699	6.434e-05
1	64931402	64934780	+	Rpl31-ps24	224	1.35e-06
1	64993951	64997604	-	Rpl10a-ps1	189	1.14e-06
1	65001307	65004462	-	Gm24788	154	9.3e-07
1	65012689	65035759	-	Akr1cl	1602	9.63e-06
1	65025080	65028732	+	Gm8550	298	1.79e-06
1	65048554	65054149	-	Cryge	319	1.92e-06
1	65061872	65066452	-	Crygd	241	1.45e-06
1	65071525	65076689	-	Crygc	338	2.03e-06
1	65080219	65085288	-	Crygb	272	1.64e-06
1	65092227	65095436	+	Gm7329	142	8.5e-07
1	65100389	65106373	-	Cryga	343	2.06e-06
1	65100619	65122558	-	Gm28845	1262	7.59e-06
1	65105285	65126214	-	D630023F18Rik	1234	7.42e-06
1	65158616	65189500	-	Idh1	1857	1.117e-05
1	65183683	65278695	+	Pikfyve	7170	4.312e-05
1	65279056	65389244	+	Pth2r	7161	4.306e-05
1	65420850	65424121	-	Gm28927	256	1.54e-06
1	65421124	65424803	-	Gm28926	275	1.65e-06
1	65421770	65424937	-	Gm28925	198	1.19e-06
1	65438664	65441985	-	Gm28923	196	1.18e-06
1	65470201	65473508	-	Gm28922	242	1.46e-06
1	65523671	65527075	-	Gm28728	203	1.22e-06
1	65550464	65554237	-	Gm5255	220	1.32e-06
1	65549682	65552994	+	Gm8805	167	1e-06
1	65923520	65928307	+	Crygf	313	1.88e-06
1	66032183	66035925	-	Gm8809	284	1.71e-06
1	66030085	66033425	+	Gm15659	189	1.14e-06
1	66059965	66063376	+	Gm8812	248	1.49e-06
1	66172273	66442583	+	Map2	19967	0.00012007
1	66302889	66306025	+	Gm24729	220	1.32e-06
1	66322276	66331796	-	Gm10558	696	4.19e-06
1	66433082	66436232	+	Gm25411	244	1.47e-06
1	66465367	66699148	+	Unc80	16152	9.713e-05
1	66690630	66695356	-	Gm37181	299	1.8e-06
1	66697831	66719805	+	Rpe	1537	9.24e-06
1	66719248	66820562	-	Kansl1l	8478	5.098e-05
1	66765626	66771731	-	Gm37570	452	2.72e-06
1	66769290	66774866	-	Gm38387	476	2.86e-06
1	66772511	66780107	+	Gm38162	649	3.9e-06
1	66780913	66786445	+	Gm15789	448	2.69e-06
1	66793645	66799298	-	6820402A03Rik	458	2.75e-06
1	66799659	66803797	-	Gm37285	302	1.82e-06
1	66809315	66814493	+	Gm37755	444	2.67e-06
1	66821226	66828914	-	Gm38218	537	3.23e-06
1	66830839	66866277	-	Acadl	2345	1.41e-05
1	66849108	66852602	-	Gm15793	222	1.34e-06
1	66853641	66856703	+	Gm27934	222	1.34e-06
1	66863797	66866926	+	Gm25832	206	1.24e-06
1	66924295	66948404	-	Myl1	1739	1.046e-05
1	66948563	66951940	-	Rpl31-ps14	229	1.38e-06
1	66948829	66953469	+	Gm15826	300	1.8e-06
1	67000517	67041872	-	Lancl1	2392	1.438e-05
1	67120026	67231259	+	Cps1	8241	4.956e-05
1	67246200	67323609	+	Gm15668	5655	3.401e-05
1	67254224	67257352	+	Gm26342	262	1.58e-06
1	67582053	67587036	+	Kif22-ps	281	1.69e-06
1	67613975	67617052	+	Gm22548	255	1.53e-06
1	67789481	67805324	+	Gm15669	1183	7.11e-06
1	67900230	67905532	+	Gm37957	357	2.15e-06
1	67970676	67973777	+	Gm23189	217	1.3e-06
1	68021243	68025763	+	Gm15671	292	1.76e-06
1	68032186	69111059	-	Erbb4	89662	0.00053919
1	68115195	68119547	-	Gm37100	285	1.71e-06
1	68293280	68296726	-	Gm15670	225	1.35e-06
1	68384942	68388035	-	Gm25542	197	1.18e-06
1	68591618	68596686	-	Gm19335	461	2.77e-06
1	68639424	68643829	-	Gm37735	378	2.27e-06
1	68711037	68716405	-	Gm37769	458	2.75e-06
1	68758485	68764727	-	Gm37061	548	3.3e-06
1	69091913	69109740	-	Gm16076	1198	7.2e-06
1	69130914	69134299	-	Gm8840	262	1.58e-06
1	69374321	69378071	+	Pced1c-ps	194	1.17e-06
1	69438056	69444084	+	Gm28497	388	2.33e-06
1	69490357	69496788	-	Gm29113	452	2.72e-06
1	69510932	69547707	+	Gm29114	2560	1.539e-05
1	69531214	69690245	-	Ikzf2	11488	6.908e-05
1	69595036	69601522	-	Gm29112	489	2.94e-06
1	69660187	69665061	-	Gm28112	316	1.9e-06
1	69767868	69772753	+	Gm37930	340	2.04e-06
1	69823970	70725132	+	Spag16	67965	0.00040871
1	69921473	69924747	-	Gm22665	235	1.41e-06
1	69955004	69958129	-	Gm23879	263	1.58e-06
1	70067968	70071055	-	Gm28580	225	1.35e-06
1	70310512	70315911	-	Gm38272	421	2.53e-06
1	70571435	70580271	-	Gm37456	786	4.73e-06
1	70593815	70596921	+	Gm23422	257	1.55e-06
1	70722715	70885397	+	Vwc2l	11944	7.183e-05
1	71027498	71106146	-	Bard1	5580	3.356e-05
1	71039652	71043030	-	Gm16236	243	1.46e-06
1	71155246	71159020	-	Gm8870	212	1.27e-06
1	71242276	71417910	-	Abca12	11980	7.204e-05
1	71493737	71496814	-	Gm6947	157	9.4e-07
1	71554150	71579631	+	Atic	1502	9.03e-06
1	71585520	71656200	-	Fn1	3997	2.404e-05
1	71649837	71662843	+	Apol7d	721	4.34e-06
1	71709705	71713055	-	Gm5829	222	1.34e-06
1	71714048	71717924	-	Gm5256	249	1.5e-06
1	71843090	71849610	-	Gm37217	416	2.5e-06
1	71885112	71891204	+	Gm8883	341	2.05e-06
1	71894068	71920125	-	Gm28818	1497	9e-06
1	71958998	72008195	-	4933417E11Rik	2887	1.736e-05
1	71983681	72041731	-	4930556G22Rik	3548	2.134e-05
1	72001288	72004767	+	Gm5528	165	9.9e-07
1	72084857	72088454	+	Gm8885	181	1.09e-06
1	72107155	72125001	-	Gm4319	1034	6.22e-06
1	72159442	72215307	-	Mreg	2869	1.725e-05
1	72223240	72226430	+	Gm25360	134	8.1e-07
1	72233465	72274869	+	D230017M19Rik	2251	1.354e-05
1	72233946	72237136	+	Gm23472	121	7.3e-07
1	72241213	72244403	+	Gm24497	173	1.04e-06
1	72252008	72255198	+	Gm25939	167	1e-06
1	72259167	72287314	-	Pecr	1556	9.36e-06
1	72281369	72303104	+	Tmem169	1139	6.85e-06
1	72304421	72394952	+	Xrcc5	5225	3.142e-05
1	72427112	72539930	-	2004-03-01	6031	3.627e-05
1	72456499	72460027	+	Gm15843	187	1.12e-06
1	72580251	72633134	+	Smarcal1	2720	1.636e-05
1	72638188	72642963	+	Gm39662	304	1.83e-06
1	72642980	72703579	-	Ankar	4482	2.695e-05
1	72689864	72693452	+	Gm18035	216	1.3e-06
1	72706289	72709502	-	Gm45859	255	1.53e-06
1	72708290	72713813	+	Rpl37a	359	2.16e-06
1	72821503	72852474	+	Igfbp2	1393	8.38e-06
1	72857932	72877884	-	Igfbp5	866	5.21e-06
1	72981844	73025507	+	1700027A15Rik	2542	1.529e-05
1	73015074	73018909	-	Tnp1	185	1.11e-06
1	73206890	73212423	-	Gm38106	306	1.84e-06
1	73266064	73306360	+	Gm29185	2392	1.438e-05
1	73311717	73315050	-	Gm29184	178	1.07e-06
1	73390775	73410569	-	Pinc	1148	6.9e-06
1	73389246	73392399	+	Gm27315	152	9.1e-07
1	73395968	73430790	+	D530049I02Rik	2230	1.341e-05
1	73509046	73513041	+	Gm9553	230	1.38e-06
1	73522095	73532790	-	C530043A13Rik	607	3.65e-06
1	73525937	73536349	+	Gm29186	570	3.43e-06
1	73618088	73867466	-	6030407O03Rik	14163	8.517e-05
1	73750321	73844917	-	Gm29183	5148	3.096e-05
1	73760710	73763835	+	Gm25329	206	1.24e-06
1	73855477	73858575	-	Mir6351	109	6.6e-07
1	73910231	74127449	-	Tns1	8239	4.955e-05
1	74122541	74148223	+	Rufy4	1151	6.92e-06
1	74150989	74161246	+	Cxcr2	624	3.75e-06
1	74191785	74197631	-	Cxcr1	295	1.77e-06
1	74206554	74209620	-	Mir1928	144	8.7e-07
1	74209813	74212919	+	Gm25524	143	8.6e-07
1	74233084	74268209	+	Arpc2	1971	1.185e-05
1	74275550	74279624	+	Gpbar1	135	8.1e-07
1	74279840	74287738	-	Aamp	312	1.88e-06
1	74278161	74281866	+	Gm28364	117	7e-07
1	74281930	74353694	+	Pnkd	3164	1.903e-05
1	74287542	74290860	-	Gm37503	150	9e-07
1	74288247	74308622	-	Tmbim1	888	5.34e-06
1	74292603	74298867	+	Gm29358	234	1.41e-06
1	74304848	74310713	+	Gm37931	331	1.99e-06
1	74359108	74369321	+	Catip	486	2.92e-06
1	74372195	74386062	+	Slc11a1	538	3.24e-06
1	74388509	74397285	+	Ctdsp1	284	1.71e-06
1	74391310	74394394	+	Mir26b	58	3.5e-07
1	74406376	74435559	+	Vil1	1354	8.14e-06
1	74435511	74547284	-	Usp37	7775	4.676e-05
1	74500340	74506301	-	Gm37733	351	2.11e-06
1	74503058	74530842	+	Cnot9	1887	1.135e-05
1	74539888	74567794	+	Plcd4	1425	8.57e-06
1	74565127	74591246	-	Zfp142	1473	8.86e-06
1	74586896	74589972	-	Gm25035	114	6.9e-07
1	74585289	74592443	+	Bcs1l	333	2e-06
1	74593748	74604397	-	Rnf25	602	3.62e-06
1	74598445	74636894	+	Stk36	2017	1.213e-05
1	74658745	74703730	+	Ttll4	2574	1.548e-05
1	74710574	74737892	+	Cyp27a1	1422	8.55e-06
1	74738922	74752221	-	Prkag3	550	3.31e-06
1	74761798	74764890	+	Gm27507	160	9.6e-07
1	74768892	74785322	+	Wnt6	531	3.19e-06
1	74774943	74780405	-	Gm29539	192	1.15e-06
1	74788516	74804179	+	Wnt10a	565	3.4e-06
1	74847895	74879953	+	Gm16582	1566	9.42e-06
1	74851934	74857732	+	Cdk5r2	171	1.03e-06
1	74881509	74888419	-	Fev	241	1.45e-06
1	74889934	74896143	-	Cryba2	237	1.43e-06
1	74900658	74903721	-	Mir375	94	5.7e-07
1	74902071	74938599	-	Cfap65	1609	9.68e-06
1	74899371	74907653	+	Gm15841	292	1.76e-06
1	74945315	74954672	-	Ihh	331	1.99e-06
1	74951252	74955841	+	Gm37744	237	1.43e-06
1	74967139	75128200	-	Nhej1	5494	3.304e-05
1	75125541	75136890	-	Slc23a3	529	3.18e-06
1	75134554	75145711	-	Cnppd1	466	2.8e-06
1	75139778	75147913	+	Retreg2	297	1.79e-06
1	75165646	75171629	+	Zfand2b	245	1.47e-06
1	75171717	75183392	-	Abcb6	457	2.75e-06
1	75171731	75188146	-	Gm29253	634	3.81e-06
1	75180860	75195196	-	Atg9a	597	3.59e-06
1	75189151	75199387	+	Ankzf1	489	2.94e-06
1	75198236	75213813	-	Glb1l	748	4.5e-06
1	75209613	75212728	-	Gm27943	146	8.8e-07
1	75207838	75215606	+	Stk16	334	2.01e-06
1	75214228	75222865	-	Tuba4a	358	2.15e-06
1	75220095	75235102	-	A630095N17Rik	754	4.53e-06
1	75233406	75245692	+	Dnajb2	533	3.21e-06
1	75247027	75267502	-	Ptprn	899	5.41e-06
1	75249322	75257427	+	Gm28294	352	2.12e-06
1	75272199	75281415	-	Resp18	430	2.59e-06
1	75269605	75275652	+	Gm28902	283	1.7e-06
1	75307896	75320990	-	Dnpep	552	3.32e-06
1	75357329	75368579	+	Des	425	2.56e-06
1	75368212	75378012	-	Gm15179	416	2.5e-06
1	75372297	75432320	+	Speg	2196	1.321e-05
1	75392131	75399363	-	Gm15178	300	1.8e-06
1	75432930	75443179	+	Gmppa	411	2.47e-06
1	75447436	75474343	+	Asic4	915	5.5e-06
1	75468570	75473761	-	Gm37264	213	1.28e-06
1	75474569	75482307	-	Chpf	272	1.64e-06
1	75479310	75509452	-	Obsl1	1138	6.84e-06
1	75476532	75485705	+	Tmem198	340	2.04e-06
1	75504077	75510366	+	Inha	218	1.31e-06
1	75514107	75517283	-	Gm15181	163	9.8e-07
1	75518529	75537335	+	Stk11ip	801	4.82e-06
1	75539211	75542558	+	Gm15183	174	1.05e-06
1	75543266	75562172	+	Slc4a3	583	3.51e-06
1	75565083	75568574	+	Gm15180	243	1.46e-06
1	75621654	75626329	+	Gm15182	249	1.5e-06
1	75633390	75637179	+	Gm5257	210	1.26e-06
1	76016658	76021756	-	Gm29065	280	1.68e-06
1	76110181	76113580	-	Gm29068	213	1.28e-06
1	76417692	76528422	+	Gm29069	7495	4.507e-05
1	76486133	76502028	+	Gm17751	1134	6.82e-06
1	76506560	76509643	+	Mir6343	226	1.36e-06
1	76890472	77030792	-	Gm816	9691	5.828e-05
1	77143227	77149992	-	Gm38265	477	2.87e-06
1	77141753	77144846	+	Gm25974	234	1.41e-06
1	77367185	77518088	-	Epha4	8808	5.297e-05
1	77496653	77499768	-	Mir6352	161	9.7e-07
1	77512280	77517128	+	Gm28386	166	1e-06
1	77567672	77570963	+	Gm28385	184	1.11e-06
1	77898283	77901446	-	Gm26263	253	1.52e-06
1	77942966	77975376	-	Gm28387	2049	1.232e-05
1	78101267	78200134	-	Pax3	5649	3.397e-05
1	78307345	78420289	+	Sgpp2	6139	3.692e-05
1	78325628	78343106	-	Gm28410	1032	6.21e-06
1	78372614	78376431	+	Gm37884	207	1.24e-06
1	78417975	78491897	-	Farsb	4803	2.888e-05
1	78430352	78433612	+	Gm28995	204	1.23e-06
1	78465448	78469926	-	4833412K13Rik	366	2.2e-06
1	78497026	78515158	-	BC035947	954	5.74e-06
1	78507991	78538173	+	Mogat1	1628	9.79e-06
1	78595031	78612508	-	5730419F03Rik	898	5.4e-06
1	78612467	78620165	+	Gm29611	419	2.52e-06
1	78654825	78707743	+	Acsl3	3381	2.033e-05
1	78655038	78671512	+	Utp14b	939	5.65e-06
1	78783136	78787859	-	Gm6159	218	1.31e-06
1	78791623	79227511	-	Gm29536	28804	0.00017321
1	78813758	78820028	+	Kcne4	279	1.68e-06
1	78818258	78822652	+	Gm29187	188	1.13e-06
1	78967637	78971079	-	Gm5830	231	1.39e-06
1	79434669	79443120	-	Scg2	575	3.46e-06
1	79505803	79510157	-	Gm19027	227	1.37e-06
1	79513739	79516864	-	Gm24160	188	1.13e-06
1	79606876	79674972	-	Ap1s3	3987	2.398e-05
1	79619522	79624034	-	Gm37886	228	1.37e-06
1	79702262	79779143	-	Wdfy1	4365	2.625e-05
1	79759717	79764507	+	Gm10555	229	1.38e-06
1	79773018	79781445	+	Mrpl44	521	3.13e-06
1	79794197	79864180	-	Serpine2	3948	2.374e-05
1	79922536	79926426	-	Gm5529	209	1.26e-06
1	79954580	79958057	+	Gm28071	191	1.15e-06
1	80095622	80098885	+	Gm28058	176	1.06e-06
1	80132466	80135572	+	Gm23934	253	1.52e-06
1	80146973	80151801	-	Gm38339	301	1.81e-06
1	80181719	80192073	+	9830004L10Rik	709	4.26e-06
1	80198706	80221473	-	Fam124b	1385	8.33e-06
1	80222044	80228792	+	2310015K22Rik	486	2.92e-06
1	80255031	80259197	-	Gm37932	268	1.61e-06
1	80264923	80343480	-	Cul3	6600	3.969e-05
1	80274731	80279413	-	Gm37902	414	2.49e-06
1	80326177	80330994	-	Gm37262	428	2.57e-06
1	80379822	80386251	+	Gm29125	322	1.94e-06
1	80383104	80388185	-	Gm6189	250	1.5e-06
1	80442932	80479867	+	1700016L21Rik	2530	1.521e-05
1	80449597	80464448	-	Gm45261	1079	6.49e-06
1	80501073	80761527	-	Dock10	17468	0.00010504
1	80666009	80672564	-	Gm37645	446	2.68e-06
1	80728809	80733664	-	Gm38062	317	1.91e-06
1	80747222	80752054	-	A630081D01Rik	316	1.9e-06
1	80897654	80901105	-	Gm29124	238	1.43e-06
1	80946426	80949897	+	Gm28066	285	1.71e-06
1	81073950	81341764	+	Nyap2	19535	0.00011747
1	81520338	81525341	-	Gm37210	395	2.38e-06
1	81554157	81560483	-	Gm6198	320	1.92e-06
1	81741985	81745969	-	Gm5530	203	1.22e-06
1	81794241	81797946	+	Gm7516	259	1.56e-06
1	82102180	82106983	+	Gm37114	308	1.85e-06
1	82128916	82132019	+	Mir6344	172	1.03e-06
1	82233101	82294416	-	Irs1	3632	2.184e-05
1	82230112	82235933	+	Gm9747	395	2.38e-06
1	82313452	82445366	+	Rhbdd1	7908	4.756e-05
1	82349217	82355049	+	Gm19552	353	2.12e-06
1	82392493	82405746	-	Gm28940	789	4.74e-06
1	82396697	82399817	-	Gm22112	166	1e-06
1	82448423	82589849	-	Col4a4	8322	5.004e-05
1	82583921	82722059	+	Col4a3	8817	5.302e-05
1	82632013	82635110	+	n-R5s213	135	8.1e-07
1	82691928	82728169	-	C430014B12Rik	2498	1.502e-05
1	82721890	82752394	+	Mff	2217	1.333e-05
1	82736691	82740707	+	Gm28941	327	1.97e-06
1	82756649	82771461	-	Tm4sf20	916	5.51e-06
1	82770824	82774243	-	Gm47791	160	9.6e-07
1	82777028	82780210	-	Gm19257	169	1.02e-06
1	82806423	82810468	-	Gm36999	209	1.26e-06
1	82816835	82820377	+	Gm28942	193	1.16e-06
1	82822471	82825861	-	Gm17764	203	1.22e-06
1	82836446	82839498	+	Gm22396	184	1.11e-06
1	82836483	82901182	+	Agfg1	4655	2.799e-05
1	82910325	82914130	+	A030005L19Rik	202	1.21e-06
1	82921917	82925712	+	A030014E15Rik	212	1.27e-06
1	82930571	82934399	-	Gm6217	193	1.16e-06
1	82942559	82946388	-	A030003K21Rik	165	9.9e-07
1	82955186	82959013	-	Gm7544	195	1.17e-06
1	82957286	82960924	+	Gm47955	179	1.08e-06
1	82997548	83001480	+	Gm47959	215	1.29e-06
1	83003482	83007907	-	Gm7553	203	1.22e-06
1	83012523	83041448	-	Slc19a3	1882	1.132e-05
1	83012393	83016022	+	Gm7539	262	1.58e-06
1	83041524	83045480	-	Krtap28-10	183	1.1e-06
1	83041932	83045946	+	Gm47969	151	9.1e-07
1	83058286	83062378	-	A030005K14Rik	215	1.29e-06
1	83057930	83061921	+	Krtap28-13	212	1.27e-06
1	83064102	83067473	+	Gm29518	187	1.12e-06
1	83113766	83119167	+	Ccl20	368	2.21e-06
1	83154984	83159017	+	Gm29519	210	1.26e-06
1	83156752	83210574	+	Daw1	3480	2.093e-05
1	83212044	83215884	-	Gm6244	172	1.03e-06
1	83216671	83219791	-	n-R5s214	246	1.48e-06
1	83254139	83411200	-	Sphkap	10723	6.448e-05
1	83311513	83315300	+	Gm6374	210	1.26e-06
1	83331298	83335586	-	Gm37517	291	1.75e-06
1	83426596	83430398	-	Gm37989	313	1.88e-06
1	83659550	83914644	-	4933436I20Rik	17568	0.00010565
1	83792912	83796032	+	Gm25754	229	1.38e-06
1	83918918	83922041	+	Gm24555	211	1.27e-06
1	84036296	84367180	-	Pid1	21309	0.00012814
1	84132867	84137510	-	Gm37058	295	1.77e-06
1	84165188	84168733	+	Gm18304	186	1.12e-06
1	84218849	84221961	-	Mir6353	212	1.27e-06
1	84369839	84699221	-	Dner	19138	0.00011509
1	84392503	84398399	-	Gm37959	312	1.88e-06
1	84665189	84672443	-	Gm37925	451	2.71e-06
1	84692839	84695915	+	Mir5126	125	7.5e-07
1	84721189	84843516	-	Trip12	9257	5.567e-05
1	84807158	84812190	-	Gm38374	376	2.26e-06
1	84819968	84827683	-	Gm37738	628	3.78e-06
1	84836841	84900487	+	Fbxo36	3231	1.943e-05
1	84905898	84938134	-	Slc16a14	1651	9.93e-06
1	84960669	84964559	+	Gm15433	188	1.13e-06
1	84990638	84996032	-	Gm29284	219	1.32e-06
1	84992690	85273566	-	C130026I21Rik	15397	9.259e-05
1	85009114	85012704	+	Rpl19-ps1	189	1.14e-06
1	85009367	85012446	+	Gm27907	172	1.03e-06
1	85027954	85044958	-	Gm7582	973	5.85e-06
1	85058154	85062642	+	Gm2389	263	1.58e-06
1	85067394	85083236	-	Gm18342	855	5.14e-06
1	85083069	85112853	-	A530032D15Rik	1603	9.64e-06
1	85097164	85100535	+	Gm10553	133	8e-07
1	85102946	85114035	+	A530040E14Rik	595	3.58e-06
1	85112319	85117237	+	Gm16038	242	1.46e-06
1	85156809	85330306	-	Gm2619	9541	5.738e-05
1	85156764	85194260	+	Gm6264	2118	1.274e-05
1	85196613	85213786	+	Gm7609	903	5.43e-06
1	85243851	85255465	+	Gm16028	553	3.33e-06
1	85263698	85285491	+	Gm16026	1095	6.58e-06
1	85323729	85342615	+	Gm16025	977	5.88e-06
1	85332716	85345086	-	Gm7281	681	4.1e-06
1	85484252	85488142	-	Gm2666	172	1.03e-06
1	85498090	85514604	+	Gm2427	902	5.42e-06
1	85511133	85530161	-	Gm16092	1008	6.06e-06
1	85523690	85550577	+	Gm7592	1527	9.18e-06
1	85572676	85577295	+	G530012D18Rik	214	1.29e-06
1	85576899	85601817	-	Sp110	1141	6.86e-06
1	85596286	85599839	+	Gm16094	178	1.07e-06
1	85597378	85645037	+	Sp140	2584	1.554e-05
1	85604085	85614896	-	Gm10552	572	3.44e-06
1	85641222	85653585	-	Gm17017	610	3.67e-06
1	85646988	85709998	+	Sp100	3644	2.191e-05
1	85671882	85674985	+	n-R5s215	186	1.12e-06
1	85717083	85781643	-	A630001G21Rik	3316	1.994e-05
1	85748948	85752074	+	Mir8096	118	7.1e-07
1	85760794	85763871	+	Gm25472	175	1.05e-06
1	85772271	85784694	+	9930111H07Rik	693	4.17e-06
1	85781713	85784962	+	Gm22906	194	1.17e-06
1	85790441	85851576	+	Cab39	4016	2.415e-05
1	85891281	85908675	+	Itm2c	696	4.19e-06
1	85925483	85940624	+	4933407L21Rik	687	4.13e-06
1	85933247	85940332	-	Gm28884	286	1.72e-06
1	85938318	85964007	-	Gpr55	1276	7.67e-06
1	85972365	85989917	-	Gm28100	767	4.61e-06
1	86014403	86018886	-	Gm18180	178	1.07e-06
1	86013816	86029958	+	Spata3	781	4.7e-06
1	86042863	86055456	+	2810459M11Rik	633	3.81e-06
1	86061387	86139151	+	Psmd1	5235	3.148e-05
1	86084301	86087422	+	Gm22786	234	1.41e-06
1	86099026	86114970	-	Htr2b	1142	6.87e-06
1	86117883	86123561	+	Gm37914	381	2.29e-06
1	86130637	86162788	+	Gm21972	1718	1.033e-05
1	86151780	86278284	+	Armc9	6306	3.792e-05
1	86275509	86304375	-	Gm16341	1333	8.02e-06
1	86299832	86307305	+	B3gnt7	242	1.46e-06
1	86303195	86307059	-	Gm28626	113	6.8e-07
1	86320267	86323593	+	Gm5258	189	1.14e-06
1	86325039	86328873	+	Gm28627	235	1.41e-06
1	86344719	86362400	-	Ncl	1041	6.26e-06
1	86351169	86354301	-	Snora75	225	1.35e-06
1	86351981	86355127	-	Mir3535	230	1.38e-06
1	86352008	86355087	-	Gm24148	228	1.37e-06
1	86356261	86359330	-	Snord82	126	7.6e-07
1	86356574	86373791	+	C130036L24Rik	911	5.48e-06
1	86377100	86381276	-	Gm45908	200	1.2e-06
1	86386303	86429228	-	Nmur1	2020	1.215e-05
1	86423329	86428052	+	Tex44	183	1.1e-06
1	86470659	86474006	+	Rpl30-ps6	133	8e-07
1	86523726	86530712	+	Ptma	219	1.32e-06
1	86542994	86585629	-	Pde6d	2574	1.548e-05
1	86577058	86581232	+	Gm37152	260	1.56e-06
1	86579904	86609375	+	Cops7b	1510	9.08e-06
1	86637552	86640608	-	Gm22955	163	9.8e-07
1	86635201	86640454	+	Gm37022	272	1.64e-06
1	86666291	86673571	-	Nppc	286	1.72e-06
1	86700808	87050095	+	Dis3l2	22037	0.00013252
1	86764944	86768365	-	Gm29097	191	1.15e-06
1	86771819	86776528	+	Gm29055	318	1.91e-06
1	86798075	86804027	+	Gm37485	464	2.79e-06
1	86823101	86829655	+	Gm38142	461	2.77e-06
1	86831995	86837778	+	Gm38010	378	2.27e-06
1	86871350	86876664	+	Gm37541	384	2.31e-06
1	86890573	86895132	+	Gm38021	258	1.55e-06
1	86908793	86912683	-	Gm6136	227	1.37e-06
1	86914992	86920656	+	Gm37967	386	2.32e-06
1	86929387	87060596	-	Gm28375	7113	4.277e-05
1	86985270	86989016	+	Gm37017	197	1.18e-06
1	87033723	87039650	+	Gm37447	253	1.52e-06
1	87064672	87071098	+	Akp-ps1	275	1.65e-06
1	87077171	87096418	+	Gm29371	774	4.65e-06
1	87086694	87092928	-	Alppl2	261	1.57e-06
1	87098002	87104606	-	Alpi	297	1.79e-06
1	87116321	87120158	-	Gm29372	185	1.11e-06
1	87121973	87127912	+	Akp3	237	1.43e-06
1	87142874	87149983	-	Gm29374	265	1.59e-06
1	87147655	87159521	-	Ecel1	353	2.12e-06
1	87180313	87188405	+	Prss56	244	1.47e-06
1	87187607	87200070	+	Chrnd	541	3.25e-06
1	87201657	87212694	+	Chrng	443	2.66e-06
1	87210914	87240488	+	Eif4e2	1560	9.38e-06
1	87248148	87251248	+	Gm26187	113	6.8e-07
1	87261363	87310839	+	Efhd1	2292	1.378e-05
1	87264481	87268174	-	Efhd1os	127	7.6e-07
1	87323998	87450796	+	Gigyf2	9201	5.533e-05
1	87341455	87344561	-	Gm22549	236	1.42e-06
1	87386363	87397729	-	Kcnj13	919	5.53e-06
1	87415255	87418349	-	Gm23504	218	1.31e-06
1	87467271	87475482	+	Snorc	310	1.86e-06
1	87476834	87576870	-	Ngef	4903	2.948e-05
1	87506889	87597845	+	Neu2	4633	2.786e-05
1	87511175	87514297	+	Gm17181	159	9.6e-07
1	87543635	87547692	-	Gm6153	241	1.45e-06
1	87617312	87720507	+	Inpp5d	5009	3.012e-05
1	87752870	87792428	+	Atg16l1	2177	1.309e-05
1	87773938	87777209	+	Gm25395	164	9.9e-07
1	87781556	87784820	+	Scarna6	205	1.23e-06
1	87800680	87845158	+	Sag	2289	1.376e-05
1	87850287	87945180	+	Dgkd	5051	3.037e-05
1	87853347	87857299	-	Gm19582	197	1.18e-06
1	87862073	87865916	+	4833421G17Rik	199	1.2e-06
1	87894540	87900532	+	Gm38365	343	2.06e-06
1	87945119	88011551	-	Usp40	4243	2.552e-05
1	88012924	88016033	+	Gm25198	197	1.18e-06
1	88019381	88023962	+	Gm5832	296	1.78e-06
1	88022211	88026059	+	Gm15375	201	1.21e-06
1	88052388	88219004	+	Ugt1a10	9906	5.957e-05
1	88055393	88221584	-	Gm20528	9874	5.938e-05
1	88067800	88218997	+	Ugt1a9	8971	5.395e-05
1	88084813	88219004	+	Ugt1a8	7849	4.72e-05
1	88092062	88220002	+	Ugt1a7c	7549	4.54e-05
1	88094918	88098131	+	Gm15373	148	8.9e-07
1	88100252	88219003	+	Ugt1a6b	7009	4.215e-05
1	88123776	88127609	+	Gm15372	186	1.12e-06
1	88126581	88129833	+	Gm15370	138	8.3e-07
1	88131809	88218997	+	Ugt1a6a	5126	3.083e-05
1	88143376	88146769	+	Gm15369	164	9.9e-07
1	88148038	88151881	+	Gm15374	200	1.2e-06
1	88150788	88154571	+	Gm15371	169	1.02e-06
1	88163012	88218997	+	Ugt1a5	3396	2.042e-05
1	88183662	88187519	+	Gm15368	263	1.58e-06
1	88188901	88192683	+	Gm15376	217	1.3e-06
1	88197601	88218997	+	Ugt1a2	1168	7.02e-06
1	88204732	88208782	-	Dnajb3	213	1.28e-06
1	88208959	88218997	+	Ugt1a1	537	3.23e-06
1	88223986	88262289	+	Mroh2a	1557	9.36e-06
1	88262471	88280633	-	Hjurp	869	5.23e-06
1	88274661	88389293	+	Trpm8	6000	3.608e-05
1	88347489	88355930	-	4930453O03Rik	419	2.52e-06
1	88403961	88426438	+	Spp2	1083	6.51e-06
1	88443969	88465608	-	Gm29538	1123	6.75e-06
1	88456683	88465558	+	Gm28888	413	2.48e-06
1	88499871	88513066	-	Glrp1	592	3.56e-06
1	88548517	88562167	+	Gm19589	713	4.29e-06
1	88650085	88654845	+	Gm38130	257	1.55e-06
1	88653308	88658100	+	Gm29336	181	1.09e-06
1	88673125	88705221	-	Arl4c	1458	8.77e-06
1	88722366	88725824	-	Gm29335	169	1.02e-06
1	88751890	88755736	+	Platr5	187	1.12e-06
1	88868475	88878410	-	Gm29337	455	2.74e-06
1	88929319	88933573	+	Gm4753	231	1.39e-06
1	89013113	89022210	+	1700067G17Rik	461	2.77e-06
1	89045974	89049216	+	Gm18699	192	1.15e-06
1	89067415	89155068	+	Sh3bp4	3743	2.251e-05
1	89094073	89098818	+	Gm38312	262	1.58e-06
1	89256182	89259981	-	Gm5259	162	9.7e-07
1	89302719	89361144	-	Gm28342	3043	1.83e-05
1	89360342	89409133	-	C030007H22Rik	2396	1.441e-05
1	89451806	89897617	+	Agap1	19895	0.00011964
1	89480438	89485821	+	Gm37297	224	1.35e-06
1	89560360	89563474	+	Gm25180	127	7.6e-07
1	89565765	89576602	+	Gm28499	428	2.57e-06
1	89650529	89686908	-	4933400F21Rik	1755	1.055e-05
1	89681802	89685112	+	Gm26037	172	1.03e-06
1	89822481	89827525	+	Gm37521	258	1.55e-06
1	89927956	89934179	-	Gbx2	217	1.3e-06
1	89927234	89933290	+	D130058E05Rik	194	1.17e-06
1	89950220	90017666	-	Asb18	3227	1.941e-05
1	90042132	90156401	-	Iqca	5474	3.292e-05
1	90150628	90159462	+	4930434B07Rik	344	2.07e-06
1	90200980	90216751	+	Ackr3	627	3.77e-06
1	90227160	90231526	-	Gm38277	183	1.1e-06
1	90255276	90263120	-	Gm28721	387	2.33e-06
1	90277458	90283912	+	Gm28723	294	1.77e-06
1	90324312	90327418	+	Gm27648	135	8.1e-07
1	90453394	90457501	-	Gm28722	211	1.27e-06
1	90517496	90523297	+	Gm35048	208	1.25e-06
1	90599981	90613341	+	Cops8	672	4.04e-06
1	90672161	90679793	+	Gm9991	329	1.98e-06
1	90765923	90846971	-	Col6a3	3699	2.224e-05
1	90837275	90842133	-	Gm36970	195	1.17e-06
1	90870583	90874419	-	4930474B08Rik	193	1.16e-06
1	90912085	90951142	+	Mlph	1613	9.7e-06
1	90950108	90954027	+	Prlh	147	8.8e-07
1	90958133	90972661	-	Rab17	550	3.31e-06
1	90974459	90978260	-	Gm28199	139	8.4e-07
1	90995737	91128944	+	Lrrfip1	6412	3.856e-05
1	91142089	91170795	+	Rbm44	1834	1.103e-05
1	91171429	91175148	-	Gm7776	162	9.7e-07
1	91176822	91225196	+	Ramp1	2000	1.203e-05
1	91247304	91290337	+	Ube2f	2622	1.577e-05
1	91293045	91296936	+	Gm7785	187	1.12e-06
1	91297203	91307405	-	Gm26683	472	2.84e-06
1	91295338	91321075	+	Scly	1073	6.45e-06
1	91305092	91324101	-	Gm17090	706	4.25e-06
1	91319075	91348306	+	Espnl	936	5.63e-06
1	91348016	91362416	+	Klhl30	560	3.37e-06
1	91363430	91374217	+	Erfe	377	2.27e-06
1	91373861	91401815	-	Ilkap	1571	9.45e-06
1	91404879	91409029	-	1700020N18Rik	177	1.06e-06
1	91411483	91417038	-	Hes6	216	1.3e-06
1	91415982	91462324	-	Per2	1809	1.088e-05
1	91469906	91473098	-	Gm28381	169	1.02e-06
1	91480024	91484774	+	Gm28382	202	1.21e-06
1	91487729	91493009	-	Gm19085	261	1.57e-06
1	91491647	91529307	+	Traf3ip1	1742	1.048e-05
1	91537544	91559589	+	Asb1	1150	6.92e-06
1	91608406	91624500	+	Gm28380	698	4.2e-06
1	91798528	91805937	-	Gm29100	286	1.72e-06
1	91798461	91848028	+	Twist2	2094	1.259e-05
1	91819515	91823985	+	Gm29101	166	1e-06
1	91913260	91919551	+	Gm37600	265	1.59e-06
1	91928779	92198699	-	Hdac4	13771	8.281e-05
1	91972987	91981564	+	Gm37048	385	2.32e-06
1	91986051	91992628	+	Gm26720	286	1.72e-06
1	92019592	92025097	-	Gm37036	328	1.97e-06
1	92321510	92329888	+	Gm29099	426	2.56e-06
1	92430121	92433532	-	Gm7837	144	8.7e-07
1	92439010	92476860	-	Ndufa10	2020	1.215e-05
1	92464483	92467542	-	Mir6900	137	8.2e-07
1	92475925	92488113	-	Olfr1416	635	3.82e-06
1	92489101	92499101	-	Olfr1415	536	3.22e-06
1	92506366	92521661	-	Olfr1414	633	3.81e-06
1	92568322	92574397	+	Olfr1413	283	1.7e-06
1	92572374	92575749	-	1700054K02Rik	170	1.02e-06
1	92571614	92574796	+	Gm28478	124	7.5e-07
1	92582779	92591375	+	Olfr1412	440	2.65e-06
1	92586872	92589917	+	Gm44098	128	7.7e-07
1	92591411	92597753	+	Olfr1411	313	1.88e-06
1	92592365	92595476	+	Gm44099	173	1.04e-06
1	92602782	92614806	+	Olfr1410	670	4.03e-06
1	92614788	92623412	+	Olfr12	443	2.66e-06
1	92637145	92644985	-	Cops9	282	1.7e-06
1	92644218	92651841	-	Otos	257	1.55e-06
1	92714234	92720202	-	Gm29483	229	1.38e-06
1	92759213	92763480	-	Gm29482	228	1.37e-06
1	92820958	92840896	-	Gm29481	836	5.03e-06
1	92828645	92860779	+	Gpc1	1199	7.21e-06
1	92842177	92851771	-	Gm29480	316	1.9e-06
1	92847378	92850443	+	Mir149	73	4.4e-07
1	92859803	92905906	-	Ankmy1	2066	1.242e-05
1	92903981	92908435	+	Dusp28	193	1.16e-06
1	92908378	92913764	-	5033417F24Rik	171	1.03e-06
1	92907783	92924384	+	Rnpepl1	631	3.79e-06
1	92933526	92953590	-	9430060I03Rik	844	5.08e-06
1	92931376	92947941	+	Capn10	658	3.96e-06
1	92947865	92986391	+	Gpr35	1901	1.143e-05
1	92999396	93005771	-	Gm18697	262	1.58e-06
1	93003334	93012269	+	Aqp12	296	1.78e-06
1	93015464	93104951	-	Kif1a	3611	2.171e-05
1	93122931	93127103	-	Gm28086	156	9.4e-07
1	93132240	93145421	+	Agxt	484	2.91e-06
1	93151349	93163948	-	2310007B03Rik	421	2.53e-06
1	93165725	93231072	+	Crocc2	2476	1.489e-05
1	93232841	93301065	+	Sned1	3129	1.882e-05
1	93271549	93274610	+	Mir6901	127	7.6e-07
1	93299211	93308915	-	Mterf4	466	2.8e-06
1	93302964	93317309	+	Gm28535	710	4.27e-06
1	93306694	93310239	-	Gm7867	192	1.15e-06
1	93308770	93346482	-	Pask	1965	1.182e-05
1	93339854	93373489	+	Ppp1r7	1819	1.094e-05
1	93343092	93346155	+	Mir6902	143	8.6e-07
1	93349158	93352285	+	Mir6345	160	9.6e-07
1	93360255	93363357	+	Gm26446	172	1.03e-06
1	93370930	93404303	+	Ano7	1458	8.77e-06
1	93405940	93481815	-	Hdlbp	4600	2.766e-05
1	93418700	93422488	+	Gm17415	194	1.17e-06
1	93475964	93510260	+	2002-09-01	2528	1.52e-05
1	93475993	93509733	+	2002-09-01	2478	1.49e-05
1	93509079	93621976	+	Farp2	6790	4.083e-05
1	93528815	93534202	+	Gm37250	328	1.97e-06
1	93619751	93661659	-	Stk25	2143	1.289e-05
1	93632193	93636509	+	Gm28536	156	9.4e-07
1	93682660	93695764	+	Bok	531	3.19e-06
1	93701935	93757864	-	Thap4	2942	1.769e-05
1	93728104	93751072	+	Gm10550	1226	7.37e-06
1	93748500	93790610	+	Atg4b	2162	1.3e-05
1	93792576	93804934	-	Dtymk	618	3.72e-06
1	93800965	93822101	+	Ing5	1004	6.04e-06
1	93808570	93811671	-	Gm22089	197	1.18e-06
1	93821909	93852348	+	D2hgdh	1413	8.5e-06
1	93858306	93876494	+	Gal3st2	834	5.02e-06
1	93903244	93916768	+	Gm18666	670	4.03e-06
1	93915311	93942650	+	Gal3st2b	1292	7.77e-06
1	93972353	93985816	+	Gm7889	671	4.04e-06
1	93987509	94017147	+	Gal3st2c	1478	8.89e-06
1	94017451	94028334	+	Neu4	503	3.02e-06
1	94038305	94055553	-	Pdcd1	797	4.79e-06
1	94201417	94205259	+	Gm7891	169	1.02e-06
1	94468715	94472887	-	Gm7895	250	1.5e-06
1	94615636	94618704	-	Gm23389	227	1.37e-06
1	94794083	94802472	+	4930440C22Rik	794	4.77e-06
1	95039934	95043043	-	Gm23181	277	1.67e-06
1	95255963	95259810	-	Gm5264	327	1.97e-06
1	95310623	95335284	+	Fam174a	2037	1.225e-05
1	95325681	95331218	+	BC055308	491	2.95e-06
1	95495621	95499151	+	Gm15427	253	1.52e-06
1	95587682	95670571	-	St8sia4	6839	4.113e-05
1	95646774	95651508	-	Gm37642	464	2.79e-06
1	95701184	95719518	-	4930598F16Rik	1384	8.32e-06
1	95735196	95740293	+	Gm37761	364	2.19e-06
1	95832129	95835235	-	Gm22360	331	1.99e-06
1	95990659	96024758	-	1700063A18Rik	2821	1.696e-05
1	96266853	96269941	-	Gm24586	272	1.64e-06
1	96300146	96303255	+	Gm22917	258	1.55e-06
1	96310242	96315535	+	Gm37076	372	2.24e-06
1	96543059	96559703	-	Gm29601	1246	7.49e-06
1	96612057	96665573	-	4930533P14Rik	4206	2.529e-05
1	96614099	96617205	+	Gm26245	218	1.31e-06
1	96642420	96646170	+	Gm1833	284	1.71e-06
1	96759031	96762158	+	Gm26078	283	1.7e-06
1	96816270	96875171	-	Slco4c1	4482	2.695e-05
1	96868126	96907796	+	Panct2	2861	1.72e-05
1	96906176	97000577	-	Slco6b1	7027	4.226e-05
1	97001820	97005783	-	Gm9499	308	1.85e-06
1	97024516	97028565	-	Gm28901	251	1.51e-06
1	97021681	97025928	+	Gm6430	235	1.41e-06
1	97059038	97131301	-	Slco6c1	5981	3.597e-05
1	97159860	97310664	+	Gm7133	10830	6.513e-05
1	97343475	97573015	+	Gm7135	16498	9.921e-05
1	97544264	97548448	-	Gm37171	329	1.98e-06
1	97606318	97665074	-	D1Ertd622e	3724	2.239e-05
1	97706048	97773411	-	Ppip5k2	5271	3.17e-05
1	97767172	97793709	+	Gin1	1894	1.139e-05
1	97795114	98098646	-	Pam	20944	0.00012595
1	97878382	97883065	-	Gm37140	390	2.35e-06
1	97933400	97936711	+	Gm25413	229	1.38e-06
1	97948901	97952389	-	Gm3531	232	1.4e-06
1	98031116	98060680	-	B230216N24Rik	1970	1.185e-05
1	98046822	98049928	+	Gm24465	226	1.36e-06
1	98128456	98144655	+	1810006J02Rik	1097	6.6e-06
1	98170648	98190698	+	Gm29461	1397	8.4e-06
1	98260523	98264506	+	Gm7952	245	1.47e-06
1	98264151	98267438	+	Gm29462	273	1.64e-06
1	98418124	98516991	+	Slco6d1	7439	4.473e-05
1	98454768	98459162	+	Gm3555	237	1.43e-06
1	98546451	98549560	+	Gm26134	220	1.32e-06
1	98586517	98607384	+	Gm7967	1353	8.14e-06
1	98761841	98765554	+	Gm29460	223	1.34e-06
1	99014364	99017463	+	Gm23434	267	1.61e-06
1	99638396	99643241	-	Gm18248	346	2.08e-06
1	99769765	100485942	+	Cntnap5b	52897	0.0003181
1	99790429	99794025	-	Tdpx-ps1	238	1.43e-06
1	99844984	99850692	+	Gm37877	442	2.66e-06
1	100003021	100006584	+	Gm19029	247	1.49e-06
1	100252917	100256048	-	Gm23602	243	1.46e-06
1	100282329	100285643	-	Gm29668	187	1.12e-06
1	100279791	100283280	+	Gm29667	184	1.11e-06
1	100594075	100597627	+	Gm18700	233	1.4e-06
1	100640582	100644248	+	Gm18185	230	1.38e-06
1	100650800	100654156	+	Gm29334	217	1.3e-06
1	100858793	100861901	+	Gm25537	178	1.07e-06
1	101152809	101175202	+	Gm20268	1649	9.92e-06
1	101368628	101372076	+	Gm28801	266	1.6e-06
1	101382886	101386590	+	Psmb6-ps2	253	1.52e-06
1	101753814	101757543	-	Gm18969	239	1.44e-06
1	101880506	101883741	-	Gm28188	256	1.54e-06
1	101892958	101898091	-	Gm28187	379	2.28e-06
1	102106449	102109580	-	Gm24122	258	1.55e-06
1	102158367	102161939	+	Gm28623	233	1.4e-06
1	102413923	102417021	-	Gm23036	261	1.57e-06
1	102446353	102537656	+	Gm3116	6615	3.978e-05
1	102458656	102461922	-	Gm20281	253	1.52e-06
1	102953415	102956548	-	Gm22034	233	1.4e-06
1	103168926	103268593	+	Gm18728	6984	4.2e-05
1	103236626	103239767	-	Gm23965	191	1.15e-06
1	103360986	103423658	+	Gm29141	4421	2.659e-05
1	103721345	103727233	+	Gm37789	498	2.99e-06
1	104308721	104312027	+	Gm18447	312	1.88e-06
1	104470941	104474416	-	Gm29140	279	1.68e-06
1	104482957	104486286	+	Gm23537	232	1.4e-06
1	104510001	104514068	+	Gm5260	220	1.32e-06
1	104606524	104610883	+	Gm29592	324	1.95e-06
1	104632584	104636358	-	Gm29011	251	1.51e-06
1	104765529	104995481	+	Cdh20	16099	9.681e-05
1	104773114	104779128	+	Gm38031	473	2.84e-06
1	104880924	104884035	-	n-R5s216	184	1.11e-06
1	104903523	104909331	+	Gm36969	388	2.33e-06
1	104911431	104915333	-	Gm15699	202	1.21e-06
1	105113454	105127366	+	Gm29012	885	5.32e-06
1	105241425	105244661	+	Gm29013	207	1.24e-06
1	105276914	105359710	-	Rnf152	4800	2.886e-05
1	105318121	105321446	+	Gm29014	207	1.24e-06
1	105353007	105361737	+	Gm17634	406	2.44e-06
1	105382260	105572139	-	Gm28403	11975	7.201e-05
1	105452971	105458829	+	Gm3608	340	2.04e-06
1	105518422	105666677	-	Pign	10800	6.495e-05
1	105564126	105567578	-	Gm28404	248	1.49e-06
1	105571537	105574811	+	Gm20302	182	1.09e-06
1	105571687	105574782	+	Gm22426	170	1.02e-06
1	105612742	105616358	+	Gm8004	201	1.21e-06
1	105660861	105755191	+	Relch	7828	4.707e-05
1	105705573	105712927	+	Gm37566	582	3.5e-06
1	105761444	105764674	+	Gm10193	151	9.1e-07
1	105777718	105847981	+	Tnfrsf11a	3766	2.265e-05
1	105887633	105894012	-	Gm37779	309	1.86e-06
1	105942554	105945660	+	Gm26214	191	1.15e-06
1	105955775	105959310	-	Gm18801	224	1.35e-06
1	105979350	105993282	-	Gm7160	854	5.14e-06
1	105987406	106034074	+	Zcchc2	2813	1.692e-05
1	106072584	106078894	-	Gm37372	324	1.95e-06
1	106087068	106091015	+	Gm26509	229	1.38e-06
1	106152625	106174524	-	Gm20753	1136	6.83e-06
1	106168752	106394250	+	Phlpp1	15130	9.098e-05
1	106216314	106224265	+	Gm38235	563	3.39e-06
1	106400178	106404987	-	A530053M12Rik	206	1.24e-06
1	106436600	106439870	+	Gm6651	248	1.49e-06
1	106538178	106717274	-	Bcl2	10574	6.359e-05
1	106538943	106575045	+	D630008O14Rik	1912	1.15e-05
1	106546496	106549631	-	Mir3473f	126	7.6e-07
1	106604784	106609870	-	Gm37053	326	1.96e-06
1	106720459	106762727	-	Kdsr	2374	1.428e-05
1	106764071	106799728	-	Vps4b	2523	1.517e-05
1	106858173	106883348	+	Serpinb5	1677	1.008e-05
1	106887852	106891897	-	Pou2f3-rs1	207	1.24e-06
1	106931449	106957080	+	Serpinb12	1810	1.088e-05
1	106977984	107001195	+	Serpinb13	1589	9.56e-06
1	107020137	107028325	-	Gm8080	577	3.47e-06
1	107045587	107055303	-	Serpinb3a	777	4.67e-06
1	107078167	107086506	-	Serpinb3d	670	4.03e-06
1	107137844	107141569	-	Gm15388	254	1.53e-06
1	107153940	107281361	-	Serpinb3b	8721	5.244e-05
1	107191475	107196557	-	Gm8084	430	2.59e-06
1	107253553	107257290	-	Gm15390	252	1.52e-06
1	107271201	107281371	-	Serpinb3c	758	4.56e-06
1	107290341	107305354	-	Gm8089	1073	6.45e-06
1	107358198	107380475	+	Serpinb11	1474	8.86e-06
1	107385200	107390412	-	Gm15391	351	2.11e-06
1	107396655	107452689	+	Serpinb7	4218	2.537e-05
1	107440047	107443177	-	Gm24553	285	1.71e-06
1	107508423	107535478	+	Serpinb2	2218	1.334e-05
1	107526003	107549271	+	Serpinb10	1750	1.052e-05
1	107587006	107610484	+	Serpinb8	1577	9.48e-06
1	107684008	107693514	+	Gm15389	703	4.23e-06
1	107756602	107759708	-	Gm24267	186	1.12e-06
1	107889974	107893105	+	Gm22438	234	1.41e-06
1	107914259	108028337	+	D830032E09Rik	8030	4.829e-05
1	107949837	107953435	+	Gm18448	281	1.69e-06
1	107963122	107966307	-	Gm28282	197	1.18e-06
1	108376970	108382438	-	Gm5702	294	1.77e-06
1	108414077	108419832	+	Gm38212	364	2.19e-06
1	108612337	108615514	-	Gm28283	271	1.63e-06
1	108767135	108772003	+	Gm6679	302	1.82e-06
1	108997634	109001760	-	Gm17847	226	1.36e-06
1	109574943	109578129	-	Gm28281	238	1.43e-06
1	109623008	109626137	-	Gm22159	281	1.69e-06
1	109801760	109805044	+	Gm25293	242	1.46e-06
1	109830024	109834746	+	Gm8141	342	2.06e-06
1	109979431	110140157	+	Cdh7	13350	8.028e-05
1	110410743	110414280	-	Gm18552	266	1.6e-06
1	110472603	110476530	+	Gm3332	255	1.53e-06
1	110597021	110600833	+	Gm6693	349	2.1e-06
1	110888326	110980584	-	Cdh19	8250	4.961e-05
1	110957831	110963826	-	Gm38255	507	3.05e-06
1	110964679	110970437	-	Gm36944	464	2.79e-06
1	111385690	111449645	-	Gm29088	4871	2.929e-05
1	111382918	111386698	+	Gm19927	279	1.68e-06
1	111804934	111810775	-	Gm8173	322	1.94e-06
1	111830823	111834224	+	Gm37934	306	1.84e-06
1	111858702	111867918	-	Dsel	604	3.63e-06
1	111880735	111884308	-	Gm6028	241	1.45e-06
1	112051069	112058275	-	Gm17752	405	2.44e-06
1	112134868	112138705	+	Gm6717	307	1.85e-06
1	112148089	112151753	+	Gm19086	251	1.51e-06
1	112404187	112407855	-	Gm18406	293	1.76e-06
1	112464911	112468046	+	Gm22331	191	1.15e-06
1	112873845	112878988	-	Gm8204	312	1.88e-06
1	112965542	112969931	-	Gm28190	288	1.73e-06
1	113286340	113290365	+	Gm28189	286	1.72e-06
1	113565446	113568983	-	Gm17946	280	1.68e-06
1	113582771	113586506	-	Gm18181	204	1.23e-06
1	113717914	113721047	-	Gm24937	250	1.5e-06
1	113891385	113967134	-	9330185C12Rik	5246	3.155e-05
1	115219190	115222763	-	Gm4854	276	1.66e-06
1	115668988	115687624	-	Gm17916	1325	7.97e-06
1	115681756	116587323	+	Cntnap5a	65595	0.00039446
1	116394342	116397413	-	Gm23393	205	1.23e-06
1	116630777	116634176	+	Gm28263	299	1.8e-06
1	116799983	116823410	+	Gm19965	1805	1.085e-05
1	117392257	117396532	-	Gm17777	259	1.56e-06
1	117533301	117536464	+	Gm24030	190	1.14e-06
1	117558230	117561339	+	Gm27785	175	1.05e-06
1	117575391	117578864	+	Gm28361	245	1.47e-06
1	117600878	117606484	+	Zfp813-ps	404	2.43e-06
1	117622522	117628027	+	Zfp813-ps	425	2.56e-06
1	117659291	117678373	+	Gm28362	1379	8.29e-06
1	117694131	117727441	+	Gm28363	2214	1.331e-05
1	117738367	117768622	+	Gm28359	2012	1.21e-05
1	117747031	117754372	-	Gm18182	417	2.51e-06
1	117778133	117803359	+	B020011L13Rik	1789	1.076e-05
1	117827081	117854496	+	Gm28360	1863	1.12e-05
1	117839962	117843306	+	Gm28169	214	1.29e-06
1	117865522	117899722	+	Gm7195	2303	1.385e-05
1	117925015	117949988	+	Gm28168	1788	1.075e-05
1	117962939	117986884	+	Gm7145	1688	1.015e-05
1	118005769	118030415	+	Gm28358	1609	9.68e-06
1	118027315	118046849	+	Gm29489	1343	8.08e-06
1	118037649	118040990	+	Gm29490	216	1.3e-06
1	118061118	118064959	+	Gm29104	294	1.77e-06
1	118173542	118202307	+	Gm29106	2080	1.251e-05
1	118246863	118251025	+	Gm7200	179	1.08e-06
1	118294778	118314739	-	Tsn	1168	7.02e-06
1	118318839	118333822	+	Nifk	746	4.49e-06
1	118354312	118363449	+	Gm28867	530	3.19e-06
1	118386058	118612678	+	Clasp1	12685	7.628e-05
1	118453355	118456485	-	Gm26080	194	1.17e-06
1	118458652	118462267	-	2900060B14Rik	196	1.18e-06
1	118459141	118462265	-	Gm22710	154	9.3e-07
1	118478604	118482591	-	Gm28466	256	1.54e-06
1	118624945	118685168	+	Tfcp2l1	3119	1.876e-05
1	118638288	118641404	-	Gm22094	180	1.08e-06
1	118651482	118654795	-	Gm28882	186	1.12e-06
1	118678821	118681950	+	Gm23497	168	1.01e-06
1	118807136	118810453	+	Gm28467	170	1.02e-06
1	118834132	119056619	-	Gli2	9504	5.715e-05
1	118951220	118954300	+	Mir6346	127	7.6e-07
1	119055469	119059848	+	Gm26831	214	1.29e-06
1	119154586	119158565	+	Gm8321	217	1.3e-06
1	119241962	119245753	-	Gm3508	188	1.13e-06
1	119305346	119329833	-	Gm29456	1138	6.84e-06
1	119326200	119385581	+	Gm29455	3050	1.834e-05
1	119415465	119425248	-	Inhbb	258	1.55e-06
1	119470305	119507794	-	Ralb	1635	9.83e-06
1	119496477	119499869	+	Gm29454	129	7.8e-07
1	119520090	119529359	-	Gm27184	365	2.19e-06
1	119523160	119528983	+	Tmem185b	228	1.37e-06
1	119529480	119539165	-	3830432H09Rik	443	2.66e-06
1	119527211	119530314	+	Gm25322	181	1.09e-06
1	119545037	119652000	-	Epb41l5	7257	4.364e-05
1	119630744	119634669	-	Gm37219	323	1.94e-06
1	119652467	119840613	-	Ptpn4	14764	8.878e-05
1	119784769	119788086	+	Gm3851	235	1.41e-06
1	119790763	119801925	-	Gm37745	881	5.3e-06
1	119790520	119794229	+	Gm29657	287	1.73e-06
1	119814763	119818125	+	Gm8338	252	1.52e-06
1	119871781	119875010	+	Gm29658	190	1.14e-06
1	119894461	119898124	+	Gm3551	161	9.7e-07
1	119900130	119906897	+	Gm28209	324	1.95e-06
1	119907890	119916208	-	Tmem177	466	2.8e-06
1	119923341	120000234	-	Cfap221	4017	2.416e-05
1	119983795	119987314	+	Gm17973	198	1.19e-06
1	120003894	120063536	+	Sctr	2804	1.686e-05
1	120067377	120077074	-	Tmem37	358	2.15e-06
1	120113280	120124078	-	Dbi	475	2.86e-06
1	120118187	120188189	+	3110009E18Rik	3693	2.221e-05
1	120190757	120275705	-	Steap3	3939	2.369e-05
1	120337582	120343174	+	C1ql2	199	1.2e-06
1	120432805	120438455	+	1700012E03Rik	221	1.33e-06
1	120474538	120508024	-	Marco	1573	9.46e-06
1	120599418	120607992	+	En1	312	1.88e-06
1	120618740	120690403	+	2610027F03Rik	3772	2.268e-05
1	120755443	120763565	+	Gm29346	388	2.33e-06
1	120813500	120836997	+	Gm29345	1511	9.09e-06
1	120825247	120828456	-	Gm29344	203	1.22e-06
1	120847989	120860486	-	Gm29348	605	3.64e-06
1	120853674	120858010	+	Gm29347	216	1.3e-06
1	120865996	120872100	+	Gm37043	330	1.98e-06
1	121084405	121178441	+	Celrr	5235	3.148e-05
1	121221276	121227526	+	Gm29359	333	2e-06
1	121300137	121303831	-	Gm38283	177	1.06e-06
1	121304353	121335589	-	Insig2	1940	1.167e-05
1	121325092	121331149	+	Gm37174	363	2.18e-06
1	121355116	121362900	-	2210011K15Rik	345	2.07e-06
1	121428049	121506460	+	Ccdc93	3831	2.304e-05
1	121489296	121496203	-	Gm15392	292	1.76e-06
1	121507585	121510803	-	Gm15393	171	1.03e-06
1	121509842	121531465	-	Htr5b	1130	6.8e-06
1	121517583	121521047	+	Gm8217	179	1.08e-06
1	121553835	121570989	-	Ddx18	892	5.36e-06
1	121645667	121648849	-	Gm28591	194	1.17e-06
1	121703515	121707263	+	Gm37920	200	1.2e-06
1	121969217	121973524	-	Gm15394	265	1.59e-06
1	122187221	122191055	+	Gm8392	252	1.52e-06
1	122198459	122201541	+	Gm26472	270	1.62e-06
1	122202145	122252180	+	Gm28590	3457	2.079e-05
1	122507549	122510697	+	Gm24547	210	1.26e-06
1	122518749	122522876	+	Gm36982	321	1.93e-06
1	122550173	122553316	+	Gm25771	274	1.65e-06
1	122807306	122810682	+	Gm29192	190	1.14e-06
1	122863042	122867773	+	Gm37970	316	1.9e-06
1	123147920	123152217	-	Gm8403	322	1.94e-06
1	123202149	123205265	+	Gm28911	227	1.37e-06
1	123271139	123276771	+	Gm20058	440	2.65e-06
1	123284574	123287807	+	Gm28912	251	1.51e-06
1	123321471	124048559	-	Dpp10	55035	0.00033096
1	123363740	123370234	-	Gm37478	586	3.52e-06
1	123371172	123377178	-	Gm37221	530	3.19e-06
1	123389801	123392931	-	Gm24791	227	1.37e-06
1	123391111	123396171	-	Gm37066	401	2.41e-06
1	123457234	123463451	-	Gm37781	472	2.84e-06
1	123468450	123472944	-	Gm37396	354	2.13e-06
[truncated: 52,448 more rows]
