# Supplementary material for: SB Digestor: a tailored driver gene identification tool for dissecting heterogeneous Sleeping Beauty transposon-induced tumors
Source: Int J Biol Sci. 2023 Mar 13;19(6):1764–77. doi: 10.7150/ijbs.81317 (PMC10092771; doi:10.7150/ijbs.81317)
Supplement: Supplementary file 1 — Supplementary tables. [file ijbsv19p1764s1.zip › Supplementary Tables/Supplementary table 4 Common insertion site list annotation.xlsx]

## Sheet: Sheet1
Table4: Common insertion site list annotation
Chromosome	Start	Direction of SB-CAG promoter	Mouse	Group	Tumor	Gene
chr1	184808477	-	MK857	M75	MK857-M75-P-5RMT2	Marc1
chr1	72440799	+	MK511	W40	MK511-W40-P-5RMT	March4
chr1	72440800	+	MK511	W40	MK511-W40-P-5RMT	March4
chr1	72509901	-	896T	M40	896T-M40-P-4RMT	March4
chr1	72509902	-	896T	M40	896T-M40-P-4RMT	March4
chr1	72509903	-	896T	M40	896T-M40-P-4RMT	March4
chr1	72509904	-	896T	M40	896T-M40-P-4RMT	March4
chr1	72509905	-	896T	M40	896T-M40-P-4RMT	March4
chr1	72509907	-	896T	M40	896T-M40-P-4RMT	March4
chr1	72511126	+	MK1202	W40	MK1202-W40-P-3LMT	March4
chr1	93482598	-	MK1200	W40	MK1200-W40-P-3RMT	Sept2
chr1	93482599	-	MK1200	W40	MK1200-W40-P-3RMT	Sept2
chr1	93482601	-	MK1200	W40	MK1200-W40-P-3RMT	Sept2
chr1	93483712	+	MK1422	W40	MK1422-W40-P-3RMT	Sept2
chr1	93483713	+	MK1422	W40	MK1422-W40-P-3RMT	Sept2
chr1	93483873	-	MK1200	W40	MK1200-W40-P-3RMT	Sept2
chr1	93483874	-	MK1200	W40	MK1200-W40-P-3RMT	Sept2
chr1	93483875	-	MK1200	W40	MK1200-W40-P-3RMT	Sept2
chr1	93483876	-	MK1200	W40	MK1200-W40-P-3RMT	Sept2
chr1	93485254	+	MK1571	W40	MK1571-W40-P-3LMT	Sept2
chr1	93485255	+	MK1571	W40	MK1571-W40-P-3LMT	Sept2
chr1	93500148	-	MK1200	W40	MK1200-W40-P-3RMT	Sept2
chr1	93500263	+	MK1200	W40	MK1200-W40-P-3RMT	Sept2
chr1	93500264	+	MK1200	W40	MK1200-W40-P-3RMT	Sept2
chr1	93502443	-	MK1422	W40	MK1422-W40-P-3RMT	Sept2
chr1	93503707	+	MK1364	W75	MK1364-W75-P-3RMT	Sept2
chr1	93503708	+	MK1364	W75	MK1364-W75-P-3RMT	Sept2
chr1	120433234	-	MK764	W40	MK764-W40-P-2RMT	1700012E03Rik
chr1	120433235	-	MK764	W40	MK764-W40-P-2RMT	1700012E03Rik
chr1	177740927	+	MK750	W40	MK750-W40-P-3LMT	1700016C15Rik
chr1	52928823	+	MK513	W40	MK513-W40-P-3RMT	1700019D03Rik
chr1	52936498	-	MK117	M75	MK117-M75-P-4LMT	1700019D03Rik
chr1	52969900	+	MK1062	W75	MK1062-W75-P-3LMT	1700019D03Rik
chr1	151951587	+	MK1092	W40	MK1092-W40-P-3RMT	1700025G04Rik
chr1	151951588	+	MK1092	W40	MK1092-W40-P-3RMT	1700025G04Rik
chr1	151963409	-	MK1493	W40	MK1493-W40-P-5RMT	1700025G04Rik
chr1	151968071	-	MK27	M75	MK27-M75-P-4RMT	1700025G04Rik
chr1	152000108	-	MK1559	W40	MK1559-W40-P-3LMT	1700025G04Rik
chr1	152000109	-	MK1559	W40	MK1559-W40-P-3LMT	1700025G04Rik
chr1	152002805	+	MK1200	W40	MK1200-W40-P-3RMT	1700025G04Rik
chr1	152004038	-	MK1140	W75	MK1140-W75-P-2LMT	1700025G04Rik
chr1	152004040	-	MK1140	W75	MK1140-W75-P-2LMT	1700025G04Rik
chr1	152004041	-	MK1140	W75	MK1140-W75-P-2LMT	1700025G04Rik
chr1	152004042	-	MK1140	W75	MK1140-W75-P-2LMT	1700025G04Rik
chr1	152009745	+	MK750	W40	MK750-W40-P-3LMT	1700025G04Rik
chr1	152009746	+	MK750	W40	MK750-W40-P-3LMT	1700025G04Rik
chr1	152014835	-	MK1099	W40	MK1099-W40-P-3RMT	1700025G04Rik
chr1	152016064	+	MK1094	W40	MK1094-W40-P-3RMT	1700025G04Rik
chr1	152016065	+	MK1094	W40	MK1094-W40-P-3RMT	1700025G04Rik
chr1	152019578	-	MK1658	W40	MK1658-W40-P-3LMT	1700025G04Rik
chr1	152019579	-	MK1658	W40	MK1658-W40-P-3LMT	1700025G04Rik
chr1	152023983	-	MK1019	W40	MK1019-W40-P-5LMT	1700025G04Rik
chr1	152024725	-	MK1200	W40	MK1200-W40-P-3RMT	1700025G04Rik
chr1	152024729	-	MK1200	W40	MK1200-W40-P-3RMT	1700025G04Rik
chr1	152024730	-	MK1200	W40	MK1200-W40-P-3RMT	1700025G04Rik
chr1	152024731	-	MK1200	W40	MK1200-W40-P-3RMT	1700025G04Rik
chr1	152024733	-	MK1200	W40	MK1200-W40-P-3RMT	1700025G04Rik
chr1	152025951	-	MK1140	W75	MK1140-W75-P-2LMT	1700025G04Rik
chr1	152025984	+	MK1019	W40	MK1019-W40-P-5LMT	1700025G04Rik
chr1	152026277	-	MK965	W75	MK965-W75-P-1RMT	1700025G04Rik
chr1	152029803	+	MK1094	W40	MK1094-W40-P-3RMT	1700025G04Rik
chr1	152029804	+	MK1017	W40	MK1017-W40-P-5RMT1	1700025G04Rik
chr1	152029804	+	MK1094	W40	MK1094-W40-P-3RMT	1700025G04Rik
chr1	152048281	+	MK750	W40	MK750-W40-P-3LMT	1700025G04Rik
chr1	152062199	+	MK1017	W40	MK1017-W40-P-5RMT1	1700025G04Rik
chr1	152062200	+	MK1017	W40	MK1017-W40-P-5RMT1	1700025G04Rik
chr1	152062200	+	MK1094	W40	MK1094-W40-P-3RMT	1700025G04Rik
chr1	152067225	-	MK1099	W40	MK1099-W40-P-3RMT	1700025G04Rik
chr1	152068067	+	MK1202	W40	MK1202-W40-P-3LMT	1700025G04Rik
chr1	152068068	+	MK1202	W40	MK1202-W40-P-3LMT	1700025G04Rik
chr1	152077439	+	MK1099	W40	MK1099-W40-P-3RMT	1700025G04Rik
chr1	152078366	+	MK1019	W40	MK1019-W40-P-5LMT	1700025G04Rik
chr1	152078367	+	MK1019	W40	MK1019-W40-P-5LMT	1700025G04Rik
chr1	152082566	+	MK1099	W40	MK1099-W40-P-3RMT	1700025G04Rik
chr1	9746877	-	MK1021	W40	MK1021-W40-P-MT	1700034P13Rik
chr1	9746879	-	MK1021	W40	MK1021-W40-P-MT	1700034P13Rik
chr1	9746880	-	MK1021	W40	MK1021-W40-P-MT	1700034P13Rik
chr1	9746881	-	MK1021	W40	MK1021-W40-P-MT	1700034P13Rik
chr1	96000583	-	MK1501	W40	MK1501-W40-P-3RMT	1700063A18Rik
chr1	96000584	-	MK1501	W40	MK1501-W40-P-3RMT	1700063A18Rik
chr1	96000585	-	MK1501	W40	MK1501-W40-P-3RMT	1700063A18Rik
chr1	96000654	-	MK1501	W40	MK1501-W40-P-3RMT	1700063A18Rik
chr1	184538126	-	MK1204	W40	MK1204-W40-P-4LMT	1700112H15Rik
chr1	185312451	+	MK933	M40	MK933-M40-P-3LMT	2010103J01Rik
chr1	37616017	+	MK1301	W40	MK1301-W40-P-4LMT	2010300C02Rik
chr1	37616018	+	MK1301	W40	MK1301-W40-P-4LMT	2010300C02Rik
chr1	37661153	-	MK857	M75	MK857-M75-P-5RMT2	2010300C02Rik
chr1	37663186	+	MK1560	W40	MK1560-W40-P-3RMT	2010300C02Rik
chr1	37680886	+	MK857	M75	MK857-M75-P-5RMT2	2010300C02Rik
chr1	37698010	-	MK687	M40	MK687-M40-P-4LMT	2010300C02Rik
chr1	37700500	-	MK771	W40	MK771-W40-P-4LMT	2010300C02Rik
chr1	37700535	+	MK771	W40	MK771-W40-P-4LMT	2010300C02Rik
chr1	37700536	+	MK771	W40	MK771-W40-P-4LMT	2010300C02Rik
chr1	37702397	+	MK1493	W40	MK1493-W40-P-5RMT	2010300C02Rik
chr1	37702398	+	MK1493	W40	MK1493-W40-P-5RMT	2010300C02Rik
chr1	37702399	+	MK1493	W40	MK1493-W40-P-5RMT	2010300C02Rik
chr1	37705676	+	MK1336	W40	MK1336-W40-P-5LMT	2010300C02Rik
chr1	37705677	+	MK1336	W40	MK1336-W40-P-5LMT	2010300C02Rik
chr1	37705680	+	MK1336	W40	MK1336-W40-P-5LMT	2010300C02Rik
chr1	37712374	+	MK857	M75	MK857-M75-P-5RMT2	2010300C02Rik
chr1	150347090	-	MK1437	W40	MK1437-W40-P-3RMT	2310030A07Rik
chr1	150347091	-	MK1437	W40	MK1437-W40-P-3RMT	2310030A07Rik
chr1	150347092	-	MK1437	W40	MK1437-W40-P-3RMT	2310030A07Rik
chr1	150347093	-	MK1437	W40	MK1437-W40-P-3RMT	2310030A07Rik
chr1	177645886	-	MK857	M75	MK857-M75-P-5RMT1	2310043L19Rik
chr1	177645889	-	MK857	M75	MK857-M75-P-5RMT1	2310043L19Rik
chr1	177645894	-	MK857	M75	MK857-M75-P-5RMT1	2310043L19Rik
chr1	9561475	+	MK117	M75	MK117-M75-P-4LMT	2610203C22Rik
chr1	9561476	+	MK117	M75	MK117-M75-P-4LMT	2610203C22Rik
chr1	9629649	+	MK1343	W40	MK1343-W40-P-3RMT	2610203C22Rik
chr1	9629650	+	MK1343	W40	MK1343-W40-P-3RMT	2610203C22Rik
chr1	151750529	-	MK1477	W75	MK1477-W75-P-4RMT	2810414N06Rik
chr1	151750530	-	MK1477	W75	MK1477-W75-P-4RMT	2810414N06Rik
chr1	151750531	-	MK1477	W75	MK1477-W75-P-4RMT	2810414N06Rik
chr1	151750532	-	MK1477	W75	MK1477-W75-P-4RMT	2810414N06Rik
chr1	151750534	-	MK1477	W75	MK1477-W75-P-4RMT	2810414N06Rik
chr1	151750540	-	MK1477	W75	MK1477-W75-P-4RMT	2810414N06Rik
chr1	151750541	-	MK1477	W75	MK1477-W75-P-4RMT	2810414N06Rik
chr1	151750542	-	MK1477	W75	MK1477-W75-P-4RMT	2810414N06Rik
chr1	162015250	+	MK1194	W40	MK1194-W40-P-1RMT	2810442N19Rik
chr1	162015251	+	MK1194	W40	MK1194-W40-P-1RMT	2810442N19Rik
chr1	162015252	+	MK1194	W40	MK1194-W40-P-1RMT	2810442N19Rik
chr1	127773549	-	MK1194	W40	MK1194-W40-P-1RMT	2900009J06Rik
chr1	127773550	-	MK1194	W40	MK1194-W40-P-1RMT	2900009J06Rik
chr1	127773551	-	MK1194	W40	MK1194-W40-P-1RMT	2900009J06Rik
chr1	127773556	-	MK1194	W40	MK1194-W40-P-1RMT	2900009J06Rik
chr1	127773557	-	MK1194	W40	MK1194-W40-P-1RMT	2900009J06Rik
chr1	184442116	+	MK1413	W40	MK1413-W40-P-2LMT	2900092O11Rik
chr1	120141383	-	MK679	M40	MK679-M40-P-4LMT	3110009E18Rik
chr1	120141384	-	MK679	M40	MK679-M40-P-4LMT	3110009E18Rik
chr1	120141385	-	MK679	M40	MK679-M40-P-4LMT	3110009E18Rik
chr1	120141387	-	MK679	M40	MK679-M40-P-4LMT	3110009E18Rik
chr1	120141389	-	MK679	M40	MK679-M40-P-4LMT	3110009E18Rik
chr1	120141392	-	896T	M40	896T-M40-P-4LMT	3110009E18Rik
chr1	120141392	-	MK679	M40	MK679-M40-P-4LMT	3110009E18Rik
chr1	120141393	-	MK679	M40	MK679-M40-P-4LMT	3110009E18Rik
chr1	120141394	-	MK679	M40	MK679-M40-P-4LMT	3110009E18Rik
chr1	120141395	-	MK679	M40	MK679-M40-P-4LMT	3110009E18Rik
chr1	120141396	-	MK679	M40	MK679-M40-P-4LMT	3110009E18Rik
chr1	120141398	-	MK679	M40	MK679-M40-P-4LMT	3110009E18Rik
chr1	169968837	+	MK1342	W40	MK1342-W40-P-5LMT	3110045C21Rik
chr1	6211068	-	MK1025	W40	MK1025-W40-P-3RMT1	4732440D04Rik
chr1	90157428	+	MK511	W40	MK511-W40-P-5RMT	4930434B07Rik
chr1	90157429	+	MK511	W40	MK511-W40-P-5RMT	4930434B07Rik
chr1	54700541	-	MK1187	W75	MK1187-W75-P-4LMT2	4930444A19Rik
chr1	54700542	-	MK1187	W75	MK1187-W75-P-4LMT2	4930444A19Rik
chr1	54727128	+	MK1187	W75	MK1187-W75-P-4RMT	4930444A19Rik
chr1	54750733	-	MK1187	W75	MK1187-W75-P-4RMT	4930444A19Rik
chr1	90873717	-	MK1556	W40	MK1556-W40-P-5RMT	4930474B08Rik
chr1	90873718	-	MK1556	W40	MK1556-W40-P-5RMT	4930474B08Rik
chr1	90873719	-	MK1556	W40	MK1556-W40-P-5RMT	4930474B08Rik
chr1	90873720	-	MK1556	W40	MK1556-W40-P-5RMT	4930474B08Rik
chr1	184716198	+	MK1481	W75	MK1481-W75-P-4RMT	4930488B22Rik
chr1	184716199	+	MK1481	W75	MK1481-W75-P-4RMT	4930488B22Rik
chr1	184716200	+	MK1481	W75	MK1481-W75-P-4RMT	4930488B22Rik
chr1	160074126	+	MK1301	W40	MK1301-W40-P-4LMT	4930523C07Rik
chr1	160074127	+	MK1301	W40	MK1301-W40-P-4LMT	4930523C07Rik
chr1	36011853	+	MK926	W40	MK926-W40-P-4RMT	4930535G08Rik
chr1	36011854	+	MK926	W40	MK926-W40-P-4RMT	4930535G08Rik
chr1	57374245	+	MK1019	W40	MK1019-W40-P-5LMT	4930558J18Rik
chr1	57374246	+	MK1019	W40	MK1019-W40-P-5LMT	4930558J18Rik
chr1	165086501	+	MK771	W40	MK771-W40-P-4LMT	4930568G15Rik
chr1	165086502	+	MK771	W40	MK771-W40-P-4LMT	4930568G15Rik
chr1	165093632	-	MK1094	W40	MK1094-W40-P-3RMT	4930568G15Rik
chr1	165093634	-	MK1094	W40	MK1094-W40-P-3RMT	4930568G15Rik
chr1	165093635	-	MK1094	W40	MK1094-W40-P-3RMT	4930568G15Rik
chr1	165093636	-	MK1094	W40	MK1094-W40-P-3RMT	4930568G15Rik
chr1	193208426	+	MK1021	W40	MK1021-W40-P-MT	4930570N18Rik
chr1	193208427	+	MK1021	W40	MK1021-W40-P-MT	4930570N18Rik
chr1	140631760	+	MK1217	W40	MK1217-W40-P-2RMT	4930590L20Rik
chr1	140631761	+	MK1217	W40	MK1217-W40-P-2RMT	4930590L20Rik
chr1	138978243	+	MK1502	W40	MK1502-W40-P-MT	4930596I21Rik
chr1	138978244	+	MK1502	W40	MK1502-W40-P-MT	4930596I21Rik
chr1	138978246	+	MK1502	W40	MK1502-W40-P-MT	4930596I21Rik
chr1	138978247	+	MK1502	W40	MK1502-W40-P-MT	4930596I21Rik
chr1	95715181	+	MK53	M40	MK53-M40-P-1RMT	4930598F16Rik
chr1	31005646	+	MK513	W40	MK513-W40-P-3RMT	4931428L18Rik
chr1	31005647	+	MK513	W40	MK513-W40-P-3RMT	4931428L18Rik
chr1	31010422	+	MK854	M75	MK854-M75-P-4RMT	4931428L18Rik
chr1	31010423	+	MK854	M75	MK854-M75-P-4RMT	4931428L18Rik
chr1	31041173	+	MK933	M40	MK933-M40-P-3LMT	4931428L18Rik
chr1	31059134	+	MK1575	W40	MK1575-W40-P-5RMT	4931428L18Rik
chr1	31059135	+	MK1575	W40	MK1575-W40-P-5RMT	4931428L18Rik
chr1	31163367	+	MK854	M75	MK854-M75-P-4RMT	4931428L18Rik
chr1	31182148	+	MK1124	W75	MK1124-W75-P-1LMT	4931428L18Rik
chr1	31182149	+	MK1124	W75	MK1124-W75-P-1LMT	4931428L18Rik
chr1	31187255	-	MK1502	W40	MK1502-W40-P-MT	4931428L18Rik
chr1	31187256	-	MK1502	W40	MK1502-W40-P-MT	4931428L18Rik
chr1	31224118	-	MK933	M40	MK933-M40-P-3LMT	4931428L18Rik
chr1	160212006	+	MK513	W40	MK513-W40-P-3RMT	4933417C20Rik
chr1	160212008	+	MK513	W40	MK513-W40-P-3RMT	4933417C20Rik
chr1	71977102	-	MK1094	W40	MK1094-W40-P-3LMT	4933417E11Rik
chr1	36715926	-	896T	M40	896T-M40-P-4LMT	4933424G06Rik
chr1	36715927	-	896T	M40	896T-M40-P-4LMT	4933424G06Rik
chr1	36755390	-	896T	M40	896T-M40-P-4LMT	4933424G06Rik
chr1	83758715	-	MK1419	W40	MK1419-W40-P-3RMT	4933436I20Rik
chr1	172541362	+	Mk1375	W75	Mk1375-W75-P-2LMT	4933439K11Rik
chr1	172541363	+	Mk1375	W75	Mk1375-W75-P-2LMT	4933439K11Rik
chr1	172541364	+	Mk1375	W75	Mk1375-W75-P-2LMT	4933439K11Rik
chr1	172541365	+	Mk1375	W75	Mk1375-W75-P-2LMT	4933439K11Rik
chr1	73624517	-	MK1094	W40	MK1094-W40-P-3LMT	6030407O03Rik
chr1	73663974	-	MK1094	W40	MK1094-W40-P-3LMT	6030407O03Rik
chr1	73663975	-	MK1094	W40	MK1094-W40-P-3LMT	6030407O03Rik
chr1	73663976	-	MK1094	W40	MK1094-W40-P-3LMT	6030407O03Rik
chr1	73721710	-	MK1658	W40	MK1658-W40-P-3LMT	6030407O03Rik
chr1	73721711	-	MK1658	W40	MK1658-W40-P-3LMT	6030407O03Rik
chr1	73721712	-	MK1658	W40	MK1658-W40-P-3LMT	6030407O03Rik
chr1	73721713	-	MK1658	W40	MK1658-W40-P-3LMT	6030407O03Rik
chr1	73734907	-	MK736	W75	MK736-W75-P-3LMT	6030407O03Rik
chr1	73803689	+	MK679	M40	MK679-M40-P-4LMT	6030407O03Rik
chr1	73803690	+	MK679	M40	MK679-M40-P-4LMT	6030407O03Rik
chr1	73814641	+	MK53	M40	MK53-M40-P-2LMT	6030407O03Rik
chr1	73814642	+	MK53	M40	MK53-M40-P-2LMT	6030407O03Rik
chr1	73833796	-	MK679	M40	MK679-M40-P-4LMT	6030407O03Rik
chr1	132467604	+	MK1571	W40	MK1571-W40-P-3LMT	6030442K20Rik
chr1	132474252	+	MK1650	W40	MK1650-W40-P-3RMT	6030442K20Rik
chr1	132474253	+	MK1650	W40	MK1650-W40-P-3RMT	6030442K20Rik
chr1	66795714	-	MK1422	W40	MK1422-W40-P-3RMT	6820402A03Rik
chr1	66795715	-	MK1422	W40	MK1422-W40-P-3RMT	6820402A03Rik
chr1	66795716	-	MK1422	W40	MK1422-W40-P-3RMT	6820402A03Rik
chr1	66795717	-	MK1422	W40	MK1422-W40-P-3RMT	6820402A03Rik
chr1	66795719	-	MK1422	W40	MK1422-W40-P-3RMT	6820402A03Rik
chr1	66798327	+	MK64	W75	MK64-W75-P-5LMT	6820402A03Rik
chr1	43092881	-	MK1057	W75	MK1057-W75-P-5LMT	8430432A02Rik
chr1	55969728	-	MK1210	W40	MK1210-W40-P-3RMT	9130227L01Rik
chr1	51223769	-	Mk1375	W75	Mk1375-W75-P-2LMT	9330175M20Rik
chr1	51223770	-	Mk1375	W75	Mk1375-W75-P-2LMT	9330175M20Rik
chr1	51223772	-	Mk1375	W75	Mk1375-W75-P-2LMT	9330175M20Rik
chr1	51223773	-	Mk1375	W75	Mk1375-W75-P-2LMT	9330175M20Rik
chr1	51223774	-	Mk1375	W75	Mk1375-W75-P-2LMT	9330175M20Rik
chr1	51223775	-	Mk1375	W75	Mk1375-W75-P-2LMT	9330175M20Rik
chr1	51223776	-	Mk1375	W75	Mk1375-W75-P-2LMT	9330175M20Rik
chr1	51223777	-	Mk1375	W75	Mk1375-W75-P-2LMT	9330175M20Rik
chr1	51223778	-	Mk1375	W75	Mk1375-W75-P-2LMT	9330175M20Rik
chr1	51223785	-	Mk1375	W75	Mk1375-W75-P-2LMT	9330175M20Rik
chr1	51223786	-	Mk1375	W75	Mk1375-W75-P-2LMT	9330175M20Rik
chr1	51223788	-	Mk1375	W75	Mk1375-W75-P-2LMT	9330175M20Rik
chr1	51224463	-	MK1434	W40	MK1434-W40-P-4RMT	9330175M20Rik
chr1	51224464	-	MK1434	W40	MK1434-W40-P-4RMT	9330175M20Rik
chr1	51224465	-	MK1434	W40	MK1434-W40-P-4RMT	9330175M20Rik
chr1	51227632	+	MK1501	W40	MK1501-W40-P-3RMT	9330175M20Rik
chr1	51227633	+	MK1501	W40	MK1501-W40-P-3RMT	9330175M20Rik
chr1	51245849	+	MK1434	W40	MK1434-W40-P-4RMT	9330175M20Rik
chr1	51245850	+	MK1434	W40	MK1434-W40-P-4RMT	9330175M20Rik
chr1	51258359	-	MK679	M40	MK679-M40-P-4LMT	9330175M20Rik
chr1	51294232	+	MK1019	W40	MK1019-W40-P-1LMT2	9330175M20Rik
chr1	51294233	+	MK1019	W40	MK1019-W40-P-1LMT2	9330175M20Rik
chr1	51306551	+	MK854	M75	MK854-M75-P-2RMT	9330175M20Rik
chr1	51335723	+	MK679	M40	MK679-M40-P-4LMT	9330175M20Rik
chr1	113960151	+	MK1021	W40	MK1021-W40-P-MT	9330185C12Rik
chr1	113960152	+	MK1021	W40	MK1021-W40-P-MT	9330185C12Rik
chr1	156026373	+	MK511	W40	MK511-W40-P-5RMT	9430034N14Rik
chr1	156026374	+	MK511	W40	MK511-W40-P-5RMT	9430034N14Rik
chr1	191536679	-	896T	M40	896T-M40-P-4LMT	9430037O13Rik
chr1	191536680	-	896T	M40	896T-M40-P-4LMT	9430037O13Rik
chr1	191536681	-	896T	M40	896T-M40-P-4LMT	9430037O13Rik
chr1	191536682	-	896T	M40	896T-M40-P-4LMT	9430037O13Rik
chr1	191536683	-	896T	M40	896T-M40-P-4LMT	9430037O13Rik
chr1	191536684	-	896T	M40	896T-M40-P-4LMT	9430037O13Rik
chr1	191536685	-	896T	M40	896T-M40-P-4LMT	9430037O13Rik
chr1	191536686	-	896T	M40	896T-M40-P-4LMT	9430037O13Rik
chr1	191536687	-	896T	M40	896T-M40-P-4LMT	9430037O13Rik
chr1	191536689	-	896T	M40	896T-M40-P-4LMT	9430037O13Rik
chr1	191536697	-	896T	M40	896T-M40-P-4LMT	9430037O13Rik
chr1	191536795	+	896T	M40	896T-M40-P-4LMT	9430037O13Rik
chr1	191536796	+	896T	M40	896T-M40-P-4LMT	9430037O13Rik
chr1	191538865	+	MK1057	W75	MK1057-W75-P-5LMT	9430037O13Rik
chr1	191538866	+	MK1057	W75	MK1057-W75-P-5LMT	9430037O13Rik
chr1	92934058	-	MK1007	W40	MK1007-W40-P-3RMT	9430060I03Rik
chr1	92934062	-	MK1007	W40	MK1007-W40-P-3RMT	9430060I03Rik
chr1	92934063	-	MK1007	W40	MK1007-W40-P-3RMT	9430060I03Rik
chr1	92934064	-	MK1007	W40	MK1007-W40-P-3RMT	9430060I03Rik
chr1	185433735	-	MK762	W40	MK762-W40-P-5LMT	9630028B13Rik
chr1	85773863	-	MK1422	W40	MK1422-W40-P-4LMT	9930111H07Rik
chr1	82945265	-	MK1017	W40	MK1017-W40-P-5RMT2	A030003K21Rik
chr1	195006552	-	MK53	M40	MK53-M40-P-2LMT	A330023F24Rik
chr1	195023926	+	MK1025	W40	MK1025-W40-P-3RMT1	A330023F24Rik
chr1	195023930	+	MK1025	W40	MK1025-W40-P-3RMT1	A330023F24Rik
chr1	195030869	+	MK53	M40	MK53-M40-P-2LMT	A330023F24Rik
chr1	85084738	-	MK1501	W40	MK1501-W40-P-3RMT	A530032D15Rik
chr1	85106212	-	MK729	W75	MK729-W75-P-3LMT	A530032D15Rik
chr1	85106213	-	MK729	W75	MK729-W75-P-3LMT	A530032D15Rik
chr1	85106214	-	MK729	W75	MK729-W75-P-3LMT	A530032D15Rik
chr1	85106215	-	MK729	W75	MK729-W75-P-3LMT	A530032D15Rik
chr1	85106216	-	MK729	W75	MK729-W75-P-3LMT	A530032D15Rik
chr1	85106217	-	MK729	W75	MK729-W75-P-3LMT	A530032D15Rik
chr1	85106218	-	MK729	W75	MK729-W75-P-3LMT	A530032D15Rik
chr1	85106212	-	MK729	W75	MK729-W75-P-3LMT	A530040E14Rik
chr1	85106213	-	MK729	W75	MK729-W75-P-3LMT	A530040E14Rik
chr1	85106214	-	MK729	W75	MK729-W75-P-3LMT	A530040E14Rik
chr1	85106215	-	MK729	W75	MK729-W75-P-3LMT	A530040E14Rik
chr1	85106216	-	MK729	W75	MK729-W75-P-3LMT	A530040E14Rik
chr1	85106217	-	MK729	W75	MK729-W75-P-3LMT	A530040E14Rik
chr1	85106218	-	MK729	W75	MK729-W75-P-3LMT	A530040E14Rik
chr1	85739281	-	MK933	M40	MK933-M40-P-2LMT	A630001G21Rik
chr1	85773863	-	MK1422	W40	MK1422-W40-P-4LMT	A630001G21Rik
chr1	186542270	+	MK1419	W40	MK1419-W40-P-3RMT	A730004F24Rik
chr1	186550390	+	MK1022	W40	MK1022-W40-P-1LMT	A730004F24Rik
chr1	11488864	-	MK926	W40	MK926-W40-P-4RMT	A830018L16Rik
chr1	11490275	-	MK1662	W40	MK1662-W40-P-5RMT	A830018L16Rik
chr1	11523081	-	MK933	M40	MK933-M40-P-3LMT	A830018L16Rik
chr1	11547827	+	MK926	W40	MK926-W40-P-4RMT	A830018L16Rik
chr1	11582147	-	MK1662	W40	MK1662-W40-P-5RMT	A830018L16Rik
chr1	11582148	-	MK1662	W40	MK1662-W40-P-5RMT	A830018L16Rik
chr1	11582150	-	MK1662	W40	MK1662-W40-P-5RMT	A830018L16Rik
chr1	11582151	-	MK1662	W40	MK1662-W40-P-5RMT	A830018L16Rik
chr1	11582152	-	MK1662	W40	MK1662-W40-P-5RMT	A830018L16Rik
chr1	11582155	-	MK1662	W40	MK1662-W40-P-5RMT	A830018L16Rik
chr1	11582166	-	MK1662	W40	MK1662-W40-P-5RMT	A830018L16Rik
chr1	11589901	+	MK1437	W40	MK1437-W40-P-3RMT	A830018L16Rik
chr1	11589902	+	MK1437	W40	MK1437-W40-P-3RMT	A830018L16Rik
chr1	11598858	+	896T	M40	896T-M40-P-4LMT	A830018L16Rik
chr1	11644165	-	896T	M40	896T-M40-P-4LMT	A830018L16Rik
chr1	11660088	+	896T	M40	896T-M40-P-4LMT	A830018L16Rik
chr1	11708789	-	MK926	W40	MK926-W40-P-4RMT	A830018L16Rik
chr1	11721786	-	896T	M40	896T-M40-P-4RMT	A830018L16Rik
chr1	11753958	+	MK857	M75	MK857-M75-P-5RMT2	A830018L16Rik
chr1	11753959	+	896T	M40	896T-M40-P-4RMT	A830018L16Rik
chr1	11753959	+	MK933	M40	MK933-M40-P-3LMT	A830018L16Rik
chr1	11753959	+	MK857	M75	MK857-M75-P-5RMT2	A830018L16Rik
chr1	11753959	+	MK1662	W40	MK1662-W40-P-5RMT	A830018L16Rik
chr1	11784663	+	896T	M40	896T-M40-P-4RMT	A830018L16Rik
chr1	11818287	-	896T	M40	896T-M40-P-4RMT	A830018L16Rik
chr1	11818288	-	896T	M40	896T-M40-P-4RMT	A830018L16Rik
chr1	11818289	-	896T	M40	896T-M40-P-4RMT	A830018L16Rik
chr1	11884180	+	MK1248	W75	MK1248-W75-P-3LMT	A830018L16Rik
chr1	11884181	+	MK1248	W75	MK1248-W75-P-3LMT	A830018L16Rik
chr1	11895757	-	MK1662	W40	MK1662-W40-P-5RMT	A830018L16Rik
chr1	11895758	-	MK1662	W40	MK1662-W40-P-5RMT	A830018L16Rik
chr1	11907602	-	MK1662	W40	MK1662-W40-P-5RMT	A830018L16Rik
chr1	11907603	-	MK1662	W40	MK1662-W40-P-5RMT	A830018L16Rik
chr1	11907604	-	MK1662	W40	MK1662-W40-P-5RMT	A830018L16Rik
chr1	11913091	-	MK1434	W40	MK1434-W40-P-4RMT	A830018L16Rik
chr1	11926535	+	MK926	W40	MK926-W40-P-4RMT	A830018L16Rik
chr1	11926536	+	MK926	W40	MK926-W40-P-4RMT	A830018L16Rik
chr1	71270063	+	MK1437	W40	MK1437-W40-P-3RMT	Abca12
chr1	71270064	+	MK1437	W40	MK1437-W40-P-3RMT	Abca12
chr1	71270065	+	MK1437	W40	MK1437-W40-P-3RMT	Abca12
chr1	71365696	-	MK1102	W40	MK1102-W40-P-3LMT	Abca12
chr1	71414547	+	MK1102	W40	MK1102-W40-P-3LMT	Abca12
chr1	60450850	-	MK1202	W40	MK1202-W40-P-5LMT	Abi2
chr1	60455028	+	MK1102	W40	MK1102-W40-P-3LMT	Abi2
chr1	60472243	-	MK1021	W40	MK1021-W40-P-MT	Abi2
chr1	60472244	-	MK1021	W40	MK1021-W40-P-MT	Abi2
chr1	60472245	-	MK1021	W40	MK1021-W40-P-MT	Abi2
chr1	60472246	-	MK1021	W40	MK1021-W40-P-MT	Abi2
chr1	60472247	-	MK1021	W40	MK1021-W40-P-MT	Abi2
chr1	60472251	-	MK1021	W40	MK1021-W40-P-MT	Abi2
chr1	60472252	-	MK1021	W40	MK1021-W40-P-MT	Abi2
chr1	60472254	-	MK1021	W40	MK1021-W40-P-MT	Abi2
chr1	60472255	-	MK1021	W40	MK1021-W40-P-MT	Abi2
chr1	60472256	-	MK1021	W40	MK1021-W40-P-MT	Abi2
chr1	60472257	-	MK1021	W40	MK1021-W40-P-MT	Abi2
chr1	60472258	-	MK1021	W40	MK1021-W40-P-MT	Abi2
chr1	60475683	-	MK1361	W75	MK1361-W75-P-3LMT2	Abi2
chr1	60475684	-	MK1361	W75	MK1361-W75-P-3LMT2	Abi2
chr1	60475689	-	MK1361	W75	MK1361-W75-P-3LMT2	Abi2
chr1	60475692	-	MK1361	W75	MK1361-W75-P-3LMT2	Abi2
chr1	60475693	-	MK1361	W75	MK1361-W75-P-3LMT2	Abi2
chr1	60475694	-	MK1361	W75	MK1361-W75-P-3LMT2	Abi2
chr1	60475696	-	MK1361	W75	MK1361-W75-P-3LMT2	Abi2
chr1	60475698	-	MK1361	W75	MK1361-W75-P-3LMT2	Abi2
chr1	156566574	+	MK1664	W40	MK1664-W40-P-4LMT	Abl2
chr1	156566575	+	MK1564	W40	MK1564-W40-P-3LMT	Abl2
chr1	156566575	+	MK1664	W40	MK1664-W40-P-4LMT	Abl2
chr1	156581717	-	MK920	W40	MK920-W40-P-3RMT	Abl2
chr1	156590011	-	MK1091	W40	MK1091-W40-P-3RMT	Abl2
chr1	156590012	-	MK1091	W40	MK1091-W40-P-3RMT	Abl2
chr1	156590017	-	MK1091	W40	MK1091-W40-P-3RMT	Abl2
chr1	156590075	-	MK1091	W40	MK1091-W40-P-3RMT	Abl2
chr1	156590120	-	MK1558	W40	MK1558-W40-P-3RMT	Abl2
chr1	156590136	-	MK1558	W40	MK1558-W40-P-3RMT	Abl2
chr1	156590138	-	MK1558	W40	MK1558-W40-P-3RMT	Abl2
chr1	156590140	-	MK1558	W40	MK1558-W40-P-3RMT	Abl2
chr1	156590141	-	MK1558	W40	MK1558-W40-P-3RMT	Abl2
chr1	156590142	-	MK1558	W40	MK1558-W40-P-3RMT	Abl2
chr1	156590143	-	MK1558	W40	MK1558-W40-P-3RMT	Abl2
chr1	156590144	-	MK1558	W40	MK1558-W40-P-3RMT	Abl2
chr1	156590145	-	MK1558	W40	MK1558-W40-P-3RMT	Abl2
chr1	156590146	-	MK1558	W40	MK1558-W40-P-3RMT	Abl2
chr1	156590147	-	MK1558	W40	MK1558-W40-P-3RMT	Abl2
chr1	156590148	-	MK1558	W40	MK1558-W40-P-3RMT	Abl2
chr1	156590149	-	MK1558	W40	MK1558-W40-P-3RMT	Abl2
chr1	156590151	-	MK1558	W40	MK1558-W40-P-3RMT	Abl2
chr1	156591723	+	MK1219	W40	MK1219-W40-P-4LMT	Abl2
chr1	156591724	+	MK1219	W40	MK1219-W40-P-4LMT	Abl2
chr1	156591725	+	MK1219	W40	MK1219-W40-P-4LMT	Abl2
chr1	156600655	+	MK1091	W40	MK1091-W40-P-3RMT	Abl2
chr1	156617655	+	MK1564	W40	MK1564-W40-P-3LMT	Abl2
chr1	156617659	+	MK1564	W40	MK1564-W40-P-3LMT	Abl2
chr1	156617660	+	MK1564	W40	MK1564-W40-P-3LMT	Abl2
chr1	156617660	+	MK1664	W40	MK1664-W40-P-4LMT	Abl2
chr1	156619832	-	MK1558	W40	MK1558-W40-P-3RMT	Abl2
chr1	156619833	-	MK1558	W40	MK1558-W40-P-3RMT	Abl2
chr1	156630907	-	MK1558	W40	MK1558-W40-P-3RMT	Abl2
chr1	156630908	-	MK1558	W40	MK1558-W40-P-3RMT	Abl2
chr1	156630909	-	MK1558	W40	MK1558-W40-P-3RMT	Abl2
chr1	156630910	-	MK1558	W40	MK1558-W40-P-3RMT	Abl2
chr1	156637657	-	MK1094	W40	MK1094-W40-P-3LMT	Abl2
chr1	66832085	-	MK1217	W40	MK1217-W40-P-2RMT	Acadl
chr1	66832086	-	MK1217	W40	MK1217-W40-P-2RMT	Acadl
chr1	66832087	-	MK1217	W40	MK1217-W40-P-2RMT	Acadl
chr1	66832088	-	MK1217	W40	MK1217-W40-P-2RMT	Acadl
chr1	66832089	-	MK1217	W40	MK1217-W40-P-2RMT	Acadl
chr1	66832092	-	MK1217	W40	MK1217-W40-P-2RMT	Acadl
chr1	66837432	-	MK1422	W40	MK1422-W40-P-3RMT	Acadl
chr1	66837433	-	MK1422	W40	MK1422-W40-P-3RMT	Acadl
chr1	66837435	-	MK1422	W40	MK1422-W40-P-3RMT	Acadl
chr1	180725282	-	MK729	W75	MK729-W75-P-3LMT	Acbd3
chr1	180725286	-	MK729	W75	MK729-W75-P-3LMT	Acbd3
chr1	180725287	-	MK729	W75	MK729-W75-P-3LMT	Acbd3
chr1	180725288	-	MK729	W75	MK729-W75-P-3LMT	Acbd3
chr1	180725289	-	MK729	W75	MK729-W75-P-3LMT	Acbd3
chr1	180745299	+	MK1094	W40	MK1094-W40-P-3RMT	Acbd3
chr1	180745300	+	MK1094	W40	MK1094-W40-P-3RMT	Acbd3
chr1	155562652	-	MK936	M40	MK936-M40-P-3LMT	Acbd6
chr1	155562652	-	MK27	M75	MK27-M75-P-4RMT	Acbd6
chr1	155563288	-	MK857	M75	MK857-M75-P-5RMT2	Acbd6
chr1	155599137	+	MK753	W40	MK753-W40-P-3RMT	Acbd6
chr1	155599138	+	MK753	W40	MK753-W40-P-3RMT	Acbd6
chr1	155608240	+	MK511	W40	MK511-W40-P-5RMT	Acbd6
chr1	155608241	+	MK511	W40	MK511-W40-P-5RMT	Acbd6
chr1	155622376	-	MK857	M75	MK857-M75-P-5RMT2	Acbd6
chr1	155622377	-	MK857	M75	MK857-M75-P-5RMT2	Acbd6
chr1	155622378	-	MK857	M75	MK857-M75-P-5RMT2	Acbd6
chr1	155625095	+	MK1007	W40	MK1007-W40-P-3RMT	Acbd6
chr1	155625096	+	MK1007	W40	MK1007-W40-P-3RMT	Acbd6
chr1	155626606	+	MK936	M40	MK936-M40-P-3LMT	Acbd6
chr1	155626606	+	MK27	M75	MK27-M75-P-4RMT	Acbd6
chr1	155650129	+	MK857	M75	MK857-M75-P-5RMT2	Acbd6
chr1	155651721	+	MK1094	W40	MK1094-W40-P-3RMT	Acbd6
chr1	155679046	+	MK753	W40	MK753-W40-P-3RMT	Acbd6
chr1	155688991	+	MK857	M75	MK857-M75-P-5RMT2	Acbd6
chr1	78658911	+	MK762	W40	MK762-W40-P-5LMT	Acsl3
chr1	78671845	-	MK1015	W40	MK1015-W40-P-1LMT	Acsl3
chr1	78671872	-	MK1015	W40	MK1015-W40-P-1LMT	Acsl3
chr1	78692897	-	MK1668	W40	MK1668-W40-P-3LMT	Acsl3
chr1	78692899	-	MK1668	W40	MK1668-W40-P-3LMT	Acsl3
chr1	78692904	-	MK1668	W40	MK1668-W40-P-3LMT	Acsl3
chr1	78692905	-	MK1668	W40	MK1668-W40-P-3LMT	Acsl3
chr1	78692906	-	MK1668	W40	MK1668-W40-P-3LMT	Acsl3
chr1	78692907	-	MK1668	W40	MK1668-W40-P-3LMT	Acsl3
chr1	78692908	-	MK1668	W40	MK1668-W40-P-3LMT	Acsl3
chr1	78692909	-	MK1668	W40	MK1668-W40-P-3LMT	Acsl3
chr1	78692910	-	MK1668	W40	MK1668-W40-P-3LMT	Acsl3
chr1	78692911	-	MK1668	W40	MK1668-W40-P-3LMT	Acsl3
chr1	78692913	-	MK1668	W40	MK1668-W40-P-3LMT	Acsl3
chr1	125398075	+	MK37	W40	MK37-W40-P-4RMT	Actr3
chr1	125398076	+	MK37	W40	MK37-W40-P-4RMT	Actr3
chr1	125399086	-	MK1437	W40	MK1437-W40-P-3RMT	Actr3
chr1	125417860	-	MK754	W40	MK754-W40-P-5RMT	Actr3
chr1	125417861	-	MK754	W40	MK754-W40-P-5RMT	Actr3
chr1	125417862	-	MK754	W40	MK754-W40-P-5RMT	Actr3
chr1	125417863	-	MK754	W40	MK754-W40-P-5RMT	Actr3
chr1	63447421	+	MK933	M40	MK933-M40-P-3RMT	Adam23
chr1	63465094	-	MK1459	W75	MK1459-W75-P-2RMT	Adam23
chr1	63506794	+	MK679	M40	MK679-M40-P-4LMT	Adam23
chr1	63506804	+	MK679	M40	MK679-M40-P-4LMT	Adam23
chr1	63506805	+	MK679	M40	MK679-M40-P-4LMT	Adam23
chr1	63561953	-	MK1020	W40	MK1020-W40-P-5LMT	Adam23
chr1	63561954	-	MK1020	W40	MK1020-W40-P-5LMT	Adam23
chr1	63561955	-	MK1020	W40	MK1020-W40-P-5LMT	Adam23
chr1	63561956	-	MK1020	W40	MK1020-W40-P-5LMT	Adam23
chr1	63561957	-	MK1020	W40	MK1020-W40-P-5LMT	Adam23
chr1	63561964	-	MK1020	W40	MK1020-W40-P-5LMT	Adam23
chr1	63561987	-	MK1020	W40	MK1020-W40-P-5LMT	Adam23
chr1	63568726	+	MK1102	W40	MK1102-W40-P-3LMT	Adam23
chr1	63568727	+	MK1102	W40	MK1102-W40-P-3LMT	Adam23
chr1	165491461	-	MK686	M40	MK686-M40-P-2RMT	Adcy10
chr1	165491462	-	MK686	M40	MK686-M40-P-2RMT	Adcy10
chr1	165491463	-	MK686	M40	MK686-M40-P-2RMT	Adcy10
chr1	165491464	-	MK686	M40	MK686-M40-P-2RMT	Adcy10
chr1	165491465	-	MK686	M40	MK686-M40-P-2RMT	Adcy10
chr1	165491466	-	MK686	M40	MK686-M40-P-2RMT	Adcy10
chr1	165491578	+	MK686	M40	MK686-M40-P-2RMT	Adcy10
chr1	165491579	+	MK686	M40	MK686-M40-P-2RMT	Adcy10
chr1	165493514	+	MK686	M40	MK686-M40-P-2RMT	Adcy10
chr1	165493515	+	MK686	M40	MK686-M40-P-2RMT	Adcy10
chr1	25070464	-	MK1200	W40	MK1200-W40-P-3RMT	Adgrb3
chr1	25070465	-	MK1200	W40	MK1200-W40-P-3RMT	Adgrb3
chr1	25070466	-	MK1200	W40	MK1200-W40-P-3RMT	Adgrb3
chr1	25094705	-	MK750	W40	MK750-W40-P-3LMT	Adgrb3
chr1	25099007	+	MK1200	W40	MK1200-W40-P-3RMT	Adgrb3
chr1	25103230	-	MK1343	W40	MK1343-W40-P-3RMT	Adgrb3
chr1	25118546	+	MK1094	W40	MK1094-W40-P-3LMT	Adgrb3
chr1	25118547	+	MK1094	W40	MK1094-W40-P-3LMT	Adgrb3
chr1	25130560	-	MK1301	W40	MK1301-W40-P-4LMT	Adgrb3
chr1	25143084	-	MK1128	W75	MK1128-W75-P-1RMT	Adgrb3
chr1	25143086	-	MK1128	W75	MK1128-W75-P-1RMT	Adgrb3
chr1	25143087	-	MK1128	W75	MK1128-W75-P-1RMT	Adgrb3
chr1	25143088	-	MK1128	W75	MK1128-W75-P-1RMT	Adgrb3
chr1	25143089	-	MK1128	W75	MK1128-W75-P-1RMT	Adgrb3
chr1	25143090	-	MK1128	W75	MK1128-W75-P-1RMT	Adgrb3
chr1	25143091	-	MK1128	W75	MK1128-W75-P-1RMT	Adgrb3
chr1	25143092	-	MK1128	W75	MK1128-W75-P-1RMT	Adgrb3
chr1	25143093	-	MK1128	W75	MK1128-W75-P-1RMT	Adgrb3
chr1	25143094	-	MK1128	W75	MK1128-W75-P-1RMT	Adgrb3
chr1	25189145	+	MK1200	W40	MK1200-W40-P-3RMT	Adgrb3
chr1	25278319	+	MK1128	W75	MK1128-W75-P-1RMT	Adgrb3
chr1	25309889	+	MK750	W40	MK750-W40-P-3LMT	Adgrb3
chr1	25360365	-	MK1102	W40	MK1102-W40-P-3LMT	Adgrb3
chr1	25360366	-	MK1102	W40	MK1102-W40-P-3LMT	Adgrb3
chr1	25360367	-	MK1102	W40	MK1102-W40-P-3LMT	Adgrb3
chr1	25415940	+	MK1017	W40	MK1017-W40-P-5RMT2	Adgrb3
chr1	25415941	+	MK1017	W40	MK1017-W40-P-5RMT2	Adgrb3
chr1	25626406	+	MK1200	W40	MK1200-W40-P-3RMT	Adgrb3
chr1	25658764	-	MK1297	M75	MK1297-M75-P-3RMT	Adgrb3
chr1	25658765	-	MK1297	M75	MK1297-M75-P-3RMT	Adgrb3
chr1	25698424	-	MK1297	M75	MK1297-M75-P-3RMT	Adgrb3
chr1	25698425	-	MK1297	M75	MK1297-M75-P-3RMT	Adgrb3
chr1	25698426	-	MK1297	M75	MK1297-M75-P-3RMT	Adgrb3
chr1	25698427	-	MK1297	M75	MK1297-M75-P-3RMT	Adgrb3
chr1	25698428	-	MK1297	M75	MK1297-M75-P-3RMT	Adgrb3
chr1	25772025	-	MK2186	M75	MK2186-M75-P-4LMT	Adgrb3
chr1	25806045	+	MK750	W40	MK750-W40-P-3LMT	Adgrb3
chr1	25813382	-	MK1102	W40	MK1102-W40-P-3LMT	Adgrb3
chr1	9561475	+	MK117	M75	MK117-M75-P-4LMT	Adhfe1
chr1	9561476	+	MK117	M75	MK117-M75-P-4LMT	Adhfe1
chr1	177772705	+	MK955	M75	MK955-M75-P-3RMT	Adss
chr1	177772706	+	MK955	M75	MK955-M75-P-3RMT	Adss
chr1	177789060	-	MK1301	W40	MK1301-W40-P-4LMT	Adss
chr1	177789077	+	MK1301	W40	MK1301-W40-P-4LMT	Adss
chr1	177789078	+	MK1301	W40	MK1301-W40-P-4LMT	Adss
chr1	38180830	+	MK80	W75	MK80-W75-P-5RMT	Aff3
chr1	38209578	-	MK1094	W40	MK1094-W40-P-3LMT	Aff3
chr1	38209579	-	MK1094	W40	MK1094-W40-P-3LMT	Aff3
chr1	38231794	-	MK1434	W40	MK1434-W40-P-4RMT	Aff3
chr1	38231795	-	MK1336	W40	MK1336-W40-P-5LMT	Aff3
chr1	38231795	-	MK1434	W40	MK1434-W40-P-4RMT	Aff3
chr1	38231796	-	MK1434	W40	MK1434-W40-P-4RMT	Aff3
chr1	38233610	-	MK1017	W40	MK1017-W40-P-5RMT2	Aff3
chr1	38233618	-	MK1017	W40	MK1017-W40-P-5RMT2	Aff3
chr1	38233619	-	MK1017	W40	MK1017-W40-P-5RMT2	Aff3
chr1	38233620	-	MK1017	W40	MK1017-W40-P-5RMT2	Aff3
chr1	38233708	+	MK943	M40	MK943-M40-P-2RMT	Aff3
chr1	38233709	+	MK943	M40	MK943-M40-P-2RMT	Aff3
chr1	38317963	-	MK80	W75	MK80-W75-P-5RMT	Aff3
chr1	38317967	-	MK80	W75	MK80-W75-P-5RMT	Aff3
chr1	38317968	-	MK80	W75	MK80-W75-P-5RMT	Aff3
chr1	38317969	-	MK80	W75	MK80-W75-P-5RMT	Aff3
chr1	38350541	-	MK1343	W40	MK1343-W40-P-3RMT	Aff3
chr1	38374576	+	MK1343	W40	MK1343-W40-P-3RMT	Aff3
chr1	38374577	+	MK1343	W40	MK1343-W40-P-3RMT	Aff3
chr1	38389595	-	MK1094	W40	MK1094-W40-P-3LMT	Aff3
chr1	38389596	-	MK1094	W40	MK1094-W40-P-3LMT	Aff3
chr1	38389597	-	MK1094	W40	MK1094-W40-P-3LMT	Aff3
chr1	38393428	+	MK1422	W40	MK1422-W40-P-4LMT	Aff3
chr1	38398754	-	MK1343	W40	MK1343-W40-P-3RMT	Aff3
chr1	38402309	+	MK1343	W40	MK1343-W40-P-3RMT	Aff3
chr1	38406978	-	MK2186	M75	MK2186-M75-P-4LMT	Aff3
chr1	38414561	+	MK856	M75	MK856-M75-P-4LMT	Aff3
chr1	38414562	+	MK856	M75	MK856-M75-P-4LMT	Aff3
chr1	38462691	+	MK1361	W75	MK1361-W75-P-3LMT2	Aff3
chr1	38462692	+	MK1361	W75	MK1361-W75-P-3LMT2	Aff3
chr1	38472763	-	MK1361	W75	MK1361-W75-P-3LMT2	Aff3
chr1	38476950	+	MK1658	W40	MK1658-W40-P-3LMT	Aff3
chr1	38476951	+	MK1658	W40	MK1658-W40-P-3LMT	Aff3
chr1	38488386	+	MK1556	W40	MK1556-W40-P-5RMT	Aff3
chr1	38594074	-	MK1336	W40	MK1336-W40-P-5LMT	Aff3
chr1	38594075	-	MK1336	W40	MK1336-W40-P-5LMT	Aff3
chr1	38594076	-	MK1336	W40	MK1336-W40-P-5LMT	Aff3
chr1	38594077	-	MK1336	W40	MK1336-W40-P-5LMT	Aff3
chr1	38646492	-	MK1437	W40	MK1437-W40-P-3RMT	Aff3
chr1	38646493	-	MK1437	W40	MK1437-W40-P-3RMT	Aff3
chr1	89458997	-	MK504	W40	MK504-W40-P-3RMT	Agap1
chr1	89461341	+	MK1206	W40	MK1206-W40-P-3LMT1	Agap1
chr1	89476597	+	MK1689	W40	MK1689-W40-P-3LMT	Agap1
chr1	89490669	-	MK857	M75	MK857-M75-P-5RMT2	Agap1
chr1	89490674	-	MK857	M75	MK857-M75-P-5RMT2	Agap1
chr1	89490675	-	MK857	M75	MK857-M75-P-5RMT2	Agap1
chr1	89490679	-	MK857	M75	MK857-M75-P-5RMT2	Agap1
chr1	89490680	-	MK857	M75	MK857-M75-P-5RMT2	Agap1
chr1	89490681	-	MK857	M75	MK857-M75-P-5RMT2	Agap1
chr1	89562839	-	MK1102	W40	MK1102-W40-P-3LMT	Agap1
chr1	89572900	+	MK513	W40	MK513-W40-P-3RMT	Agap1
chr1	89572901	+	MK513	W40	MK513-W40-P-3RMT	Agap1
chr1	89572902	+	MK513	W40	MK513-W40-P-3RMT	Agap1
chr1	89577958	-	MK1102	W40	MK1102-W40-P-3LMT	Agap1
chr1	89577960	-	MK1102	W40	MK1102-W40-P-3LMT	Agap1
chr1	89577961	-	MK1102	W40	MK1102-W40-P-3LMT	Agap1
chr1	89577962	-	MK1102	W40	MK1102-W40-P-3LMT	Agap1
chr1	89577963	-	MK1102	W40	MK1102-W40-P-3LMT	Agap1
chr1	89577964	-	MK1102	W40	MK1102-W40-P-3LMT	Agap1
chr1	89603988	-	MK613	W75	MK613-W75-P-3LMT	Agap1
chr1	89603989	-	MK613	W75	MK613-W75-P-3LMT	Agap1
chr1	89603990	-	MK613	W75	MK613-W75-P-3LMT	Agap1
chr1	89603991	-	MK613	W75	MK613-W75-P-3LMT	Agap1
chr1	89603992	-	MK613	W75	MK613-W75-P-3LMT	Agap1
chr1	89603994	-	MK613	W75	MK613-W75-P-3LMT	Agap1
chr1	89607602	-	MK1196	W40	MK1196-W40-P-2LMT	Agap1
chr1	89608332	-	MK1196	W40	MK1196-W40-P-2LMT	Agap1
chr1	89608335	-	MK1196	W40	MK1196-W40-P-2LMT	Agap1
chr1	89608336	-	MK1196	W40	MK1196-W40-P-2LMT	Agap1
chr1	89608337	-	MK1196	W40	MK1196-W40-P-2LMT	Agap1
chr1	89608338	-	MK1196	W40	MK1196-W40-P-2LMT	Agap1
chr1	89608338	-	MK814	W75	MK814-W75-P-4RMT	Agap1
chr1	89608339	-	MK807	M75	MK807-M75-P-4RMT	Agap1
chr1	89608339	-	MK1196	W40	MK1196-W40-P-2LMT	Agap1
chr1	89608339	-	MK814	W75	MK814-W75-P-4RMT	Agap1
chr1	89608340	-	MK807	M75	MK807-M75-P-4RMT	Agap1
chr1	89608340	-	MK1196	W40	MK1196-W40-P-2LMT	Agap1
chr1	89608340	-	MK814	W75	MK814-W75-P-4RMT	Agap1
chr1	89608344	-	MK1196	W40	MK1196-W40-P-2LMT	Agap1
chr1	89608344	-	MK814	W75	MK814-W75-P-4RMT	Agap1
chr1	89608363	-	MK1196	W40	MK1196-W40-P-2LMT	Agap1
chr1	89609609	+	MK1206	W40	MK1206-W40-P-3LMT1	Agap1
chr1	89618789	-	MK955	M75	MK955-M75-P-3RMT	Agap1
chr1	89618790	-	MK955	M75	MK955-M75-P-3RMT	Agap1
chr1	89618791	-	MK955	M75	MK955-M75-P-3RMT	Agap1
chr1	89618792	-	MK955	M75	MK955-M75-P-3RMT	Agap1
chr1	89640515	-	MK857	M75	MK857-M75-P-5RMT2	Agap1
chr1	89669090	+	MK933	M40	MK933-M40-P-5LMT	Agap1
chr1	89681718	-	MK1206	W40	MK1206-W40-P-3LMT1	Agap1
chr1	89719165	+	MK1120	W75	MK1120-W75-P-2RMT	Agap1
chr1	89753034	+	MK1102	W40	MK1102-W40-P-3LMT	Agap1
chr1	89753036	+	MK1102	W40	MK1102-W40-P-3LMT	Agap1
chr1	89760312	-	MK933	M40	MK933-M40-P-5LMT	Agap1
chr1	89765553	-	MK814	W75	MK814-W75-P-4RMT	Agap1
chr1	89801931	-	MK504	W40	MK504-W40-P-3RMT	Agap1
chr1	89818329	+	MK1020	W40	MK1020-W40-P-4RMT	Agap1
chr1	89818330	+	MK1020	W40	MK1020-W40-P-4RMT	Agap1
chr1	89847945	+	MK513	W40	MK513-W40-P-3RMT	Agap1
chr1	89854522	+	MK807	M75	MK807-M75-P-4RMT	Agap1
chr1	89855659	+	MK1102	W40	MK1102-W40-P-3LMT	Agap1
chr1	89855660	+	MK1102	W40	MK1102-W40-P-3LMT	Agap1
chr1	89863357	+	MK1689	W40	MK1689-W40-P-3LMT	Agap1
chr1	89863358	+	MK1689	W40	MK1689-W40-P-3LMT	Agap1
chr1	89866517	-	MK807	M75	MK807-M75-P-4RMT	Agap1
chr1	89887135	-	MK504	W40	MK504-W40-P-3RMT	Agap1
chr1	82850087	-	MK1337	W40	MK1337-W40-P-2LMT	Agfg1
chr1	82850088	-	MK1337	W40	MK1337-W40-P-2LMT	Agfg1
chr1	82861680	+	MK1650	W40	MK1650-W40-P-4LMT	Agfg1
chr1	82861681	+	MK1650	W40	MK1650-W40-P-4LMT	Agfg1
chr1	82878025	-	MK1448	W40	MK1448-W40-P-3RMT	Agfg1
chr1	82878026	-	MK1448	W40	MK1448-W40-P-3RMT	Agfg1
chr1	82878028	-	MK1448	W40	MK1448-W40-P-3RMT	Agfg1
chr1	82878029	-	MK1448	W40	MK1448-W40-P-3RMT	Agfg1
chr1	82878030	-	MK1448	W40	MK1448-W40-P-3RMT	Agfg1
chr1	82878031	-	MK1448	W40	MK1448-W40-P-3RMT	Agfg1
chr1	82878032	-	MK1448	W40	MK1448-W40-P-3RMT	Agfg1
chr1	82878033	-	MK1448	W40	MK1448-W40-P-3RMT	Agfg1
chr1	82878034	-	MK1448	W40	MK1448-W40-P-3RMT	Agfg1
chr1	82878035	-	MK1448	W40	MK1448-W40-P-3RMT	Agfg1
chr1	82878036	-	MK1448	W40	MK1448-W40-P-3RMT	Agfg1
chr1	82878126	-	MK1448	W40	MK1448-W40-P-3RMT	Agfg1
chr1	82878147	+	MK1448	W40	MK1448-W40-P-3RMT	Agfg1
chr1	82878148	+	MK1448	W40	MK1448-W40-P-3RMT	Agfg1
chr1	82878149	+	MK1448	W40	MK1448-W40-P-3RMT	Agfg1
chr1	82878848	-	MK1448	W40	MK1448-W40-P-3RMT	Agfg1
chr1	82881991	-	MK1435	W40	MK1435-W40-P-2LMT	Agfg1
chr1	82881992	-	MK1435	W40	MK1435-W40-P-2LMT	Agfg1
chr1	82881993	-	MK1435	W40	MK1435-W40-P-2LMT	Agfg1
chr1	82881994	-	MK1435	W40	MK1435-W40-P-2LMT	Agfg1
chr1	82881995	-	MK1435	W40	MK1435-W40-P-2LMT	Agfg1
chr1	82882105	+	MK1435	W40	MK1435-W40-P-2LMT	Agfg1
chr1	82884043	-	MK1204	W40	MK1204-W40-P-4LMT	Agfg1
chr1	82884108	-	MK1204	W40	MK1204-W40-P-4LMT	Agfg1
chr1	82884109	-	MK1204	W40	MK1204-W40-P-4LMT	Agfg1
chr1	82884110	-	MK1204	W40	MK1204-W40-P-4LMT	Agfg1
chr1	82884128	-	MK1204	W40	MK1204-W40-P-4LMT	Agfg1
chr1	82884160	+	MK1204	W40	MK1204-W40-P-4LMT	Agfg1
chr1	82884161	+	MK1204	W40	MK1204-W40-P-4LMT	Agfg1
chr1	82884162	+	MK1204	W40	MK1204-W40-P-4LMT	Agfg1
chr1	82884370	+	MK1297	M75	MK1297-M75-P-3RMT	Agfg1
chr1	82884371	+	MK1297	M75	MK1297-M75-P-3RMT	Agfg1
chr1	82892633	-	MK1143	W75	MK1143-W75-P-3RMT	Agfg1
chr1	82892634	-	MK1143	W75	MK1143-W75-P-3RMT	Agfg1
chr1	82892635	-	MK1143	W75	MK1143-W75-P-3RMT	Agfg1
chr1	82892636	-	MK1143	W75	MK1143-W75-P-3RMT	Agfg1
chr1	179754455	-	MK1021	W40	MK1021-W40-P-MT	Ahctf1
chr1	179770029	-	MK1217	W40	MK1217-W40-P-2RMT	Ahctf1
chr1	179770030	-	MK1217	W40	MK1217-W40-P-2RMT	Ahctf1
chr1	179770031	-	MK1217	W40	MK1217-W40-P-2RMT	Ahctf1
chr1	179778426	-	MK134	M40	MK134-M40-P-3LMT	Ahctf1
chr1	179779255	+	MK1019	W40	MK1019-W40-P-1LMT1	Ahctf1
chr1	179781892	-	MK1435	W40	MK1435-W40-P-2LMT	Ahctf1
chr1	179795369	-	MK1664	W40	MK1664-W40-P-4LMT	Ahctf1
chr1	179795371	-	MK1664	W40	MK1664-W40-P-4LMT	Ahctf1
chr1	179795373	-	MK1664	W40	MK1664-W40-P-4LMT	Ahctf1
chr1	179795374	-	MK1664	W40	MK1664-W40-P-4LMT	Ahctf1
chr1	179795376	-	MK1664	W40	MK1664-W40-P-4LMT	Ahctf1
chr1	179795378	-	MK1664	W40	MK1664-W40-P-4LMT	Ahctf1
chr1	179795379	-	MK1664	W40	MK1664-W40-P-4LMT	Ahctf1
chr1	179795380	-	MK1664	W40	MK1664-W40-P-4LMT	Ahctf1
chr1	179795381	-	MK1664	W40	MK1664-W40-P-4LMT	Ahctf1
chr1	179795382	-	MK1435	W40	MK1435-W40-P-2LMT	Ahctf1
chr1	179795382	-	MK1664	W40	MK1664-W40-P-4LMT	Ahctf1
chr1	179795383	-	MK1664	W40	MK1664-W40-P-4LMT	Ahctf1
chr1	179795384	-	MK1664	W40	MK1664-W40-P-4LMT	Ahctf1
chr1	179795406	-	MK1664	W40	MK1664-W40-P-4LMT	Ahctf1
chr1	179795410	-	MK1664	W40	MK1664-W40-P-4LMT	Ahctf1
chr1	179795411	-	MK1435	W40	MK1435-W40-P-2LMT	Ahctf1
chr1	179795411	-	MK1664	W40	MK1664-W40-P-4LMT	Ahctf1
chr1	183300678	+	MK2186	M75	MK2186-M75-P-4LMT	Aida
chr1	183301192	+	MK2186	M75	MK2186-M75-P-4LMT	Aida
chr1	183301193	+	MK2186	M75	MK2186-M75-P-4LMT	Aida
chr1	183303235	+	MK2186	M75	MK2186-M75-P-4LMT	Aida
chr1	183303236	+	MK2186	M75	MK2186-M75-P-4LMT	Aida
chr1	183307009	+	MK1419	W40	MK1419-W40-P-3RMT	Aida
chr1	183307010	+	MK1419	W40	MK1419-W40-P-3RMT	Aida
chr1	183307978	-	MK1343	W40	MK1343-W40-P-3RMT	Aida
chr1	183307979	-	MK1343	W40	MK1343-W40-P-3RMT	Aida
chr1	183307980	-	MK1343	W40	MK1343-W40-P-3RMT	Aida
chr1	183307981	-	MK1343	W40	MK1343-W40-P-3RMT	Aida
chr1	183307982	-	MK1343	W40	MK1343-W40-P-3RMT	Aida
chr1	183318558	+	MK1100	W40	MK1100-W40-P-1RMT	Aida
chr1	183318877	+	MK2186	M75	MK2186-M75-P-4LMT	Aida
chr1	183320940	+	MK2186	M75	MK2186-M75-P-4LMT	Aida
chr1	183321778	+	MK2186	M75	MK2186-M75-P-4LMT	Aida
chr1	183321795	+	MK1100	W40	MK1100-W40-P-1RMT	Aida
chr1	183321796	+	MK1100	W40	MK1100-W40-P-1RMT	Aida
chr1	183323607	-	MK2186	M75	MK2186-M75-P-4LMT	Aida
chr1	173349973	+	MK1011	W40	MK1011-W40-P-1RMT	Aim2
chr1	173361929	-	MK1098	W40	MK1098-W40-P-MT	Aim2
chr1	173361931	-	MK1098	W40	MK1098-W40-P-MT	Aim2
chr1	173361932	-	MK1098	W40	MK1098-W40-P-MT	Aim2
chr1	173361934	-	MK1098	W40	MK1098-W40-P-MT	Aim2
chr1	173362201	-	MK1098	W40	MK1098-W40-P-MT	Aim2
chr1	173362202	-	MK1098	W40	MK1098-W40-P-MT	Aim2
chr1	173362203	-	MK1098	W40	MK1098-W40-P-MT	Aim2
chr1	173362204	-	MK1098	W40	MK1098-W40-P-MT	Aim2
chr1	173377794	-	MK856	M75	MK856-M75-P-4LMT	Aim2
chr1	173377795	-	MK856	M75	MK856-M75-P-4LMT	Aim2
chr1	173377796	-	MK856	M75	MK856-M75-P-4LMT	Aim2
chr1	173377797	-	MK856	M75	MK856-M75-P-4LMT	Aim2
chr1	173383385	-	MK1689	W40	MK1689-W40-P-3LMT	Aim2
chr1	173383386	-	MK1689	W40	MK1689-W40-P-3LMT	Aim2
chr1	173435519	+	MK732	W75	MK732-W75-P-2RMT	Aim2
chr1	173435520	+	MK1098	W40	MK1098-W40-P-MT	Aim2
chr1	173435520	+	MK732	W75	MK732-W75-P-2RMT	Aim2
chr1	173463755	+	MK1650	W40	MK1650-W40-P-3RMT	Aim2
chr1	173463756	+	MK1650	W40	MK1650-W40-P-3RMT	Aim2
chr1	177035254	-	MK1361	W75	MK1361-W75-P-3LMT1	Akt3
chr1	177036584	+	MK857	M75	MK857-M75-P-5RMT2	Akt3
chr1	177038438	+	MK857	M75	MK857-M75-P-5RMT2	Akt3
chr1	177038438	+	MK736	W75	MK736-W75-P-3LMT	Akt3
chr1	177044491	-	MK1647	M75	MK1647-M75-P-2RMT	Akt3
chr1	177044492	-	MK1647	M75	MK1647-M75-P-2RMT	Akt3
chr1	177044493	-	MK1647	M75	MK1647-M75-P-2RMT	Akt3
chr1	177044494	-	MK1647	M75	MK1647-M75-P-2RMT	Akt3
chr1	177053066	-	MK162	W75	MK162-W75-P-5RMT	Akt3
chr1	177053067	-	MK162	W75	MK162-W75-P-5RMT	Akt3
chr1	177053068	-	MK162	W75	MK162-W75-P-5RMT	Akt3
chr1	177053069	-	MK162	W75	MK162-W75-P-5RMT	Akt3
chr1	177053070	-	MK162	W75	MK162-W75-P-5RMT	Akt3
chr1	177056818	-	MK857	M75	MK857-M75-P-5RMT2	Akt3
chr1	177056818	-	MK736	W75	MK736-W75-P-3LMT	Akt3
chr1	177056986	-	MK1361	W75	MK1361-W75-P-3LMT1	Akt3
chr1	177118420	+	MK1501	W40	MK1501-W40-P-3RMT	Akt3
chr1	177118421	+	MK1501	W40	MK1501-W40-P-3RMT	Akt3
chr1	177150945	+	MK857	M75	MK857-M75-P-5RMT2	Akt3
chr1	177151500	-	MK1419	W40	MK1419-W40-P-3RMT	Akt3
chr1	177151501	-	MK1419	W40	MK1419-W40-P-3RMT	Akt3
chr1	177151505	-	MK1419	W40	MK1419-W40-P-3RMT	Akt3
chr1	177151529	-	MK1419	W40	MK1419-W40-P-3RMT	Akt3
chr1	177194492	+	MK1025	W40	MK1025-W40-P-3RMT1	Akt3
chr1	177223761	-	MK1419	W40	MK1419-W40-P-3RMT	Akt3
chr1	177254958	+	MK750	W40	MK750-W40-P-3LMT	Akt3
chr1	177259129	+	MK1022	W40	MK1022-W40-P-1LMT	Akt3
chr1	167361938	+	MK857	M75	MK857-M75-P-3RMT2	Aldh9a1
chr1	167361939	+	MK857	M75	MK857-M75-P-3RMT2	Aldh9a1
chr1	6391008	+	MK1501	W40	MK1501-W40-P-3RMT	Alkal1
chr1	59189430	-	MK1017	W40	MK1017-W40-P-5RMT1	Als2
chr1	59190478	+	MK753	W40	MK753-W40-P-3RMT	Als2
chr1	59232530	-	MK753	W40	MK753-W40-P-3RMT	Als2
chr1	59234655	+	MK753	W40	MK753-W40-P-3RMT	Als2
chr1	59236320	+	MK753	W40	MK753-W40-P-3RMT	Als2
chr1	59238085	-	MK753	W40	MK753-W40-P-3RMT	Als2
chr1	59238094	-	MK753	W40	MK753-W40-P-3RMT	Als2
chr1	59238098	-	MK753	W40	MK753-W40-P-3RMT	Als2
chr1	59238200	+	MK753	W40	MK753-W40-P-3RMT	Als2
chr1	59238201	+	MK753	W40	MK753-W40-P-3RMT	Als2
chr1	190943468	-	MK134	M40	MK134-M40-P-3LMT	Angel2
chr1	190943469	-	MK134	M40	MK134-M40-P-3LMT	Angel2
chr1	190943470	-	MK134	M40	MK134-M40-P-3LMT	Angel2
chr1	190943471	-	MK134	M40	MK134-M40-P-3LMT	Angel2
chr1	156853657	+	MK856	M75	MK856-M75-P-4LMT	Angptl1
chr1	72673955	-	MK771	W40	MK771-W40-P-4LMT	Ankar
chr1	72673956	-	MK771	W40	MK771-W40-P-4LMT	Ankar
chr1	92890022	-	MK1435	W40	MK1435-W40-P-2LMT	Ankmy1
chr1	92905770	+	MK1435	W40	MK1435-W40-P-2LMT	Ankmy1
chr1	54670660	+	MK1683	W40	MK1683-W40-P-3RMT	Ankrd44
chr1	54700541	-	MK1187	W75	MK1187-W75-P-4LMT2	Ankrd44
chr1	54700542	-	MK1683	W40	MK1683-W40-P-3RMT	Ankrd44
chr1	54700542	-	MK1187	W75	MK1187-W75-P-4LMT2	Ankrd44
chr1	54727128	+	MK1187	W75	MK1187-W75-P-4RMT	Ankrd44
chr1	54750733	-	MK1187	W75	MK1187-W75-P-4RMT	Ankrd44
chr1	54787128	+	MK1683	W40	MK1683-W40-P-3RMT	Ankrd44
chr1	54787129	+	MK1683	W40	MK1683-W40-P-3RMT	Ankrd44
chr1	54820661	-	MK1709	W40	MK1709-W40-P-3RMT	Ankrd44
chr1	54851198	-	MK1025	W40	MK1025-W40-P-3RMT	Ankrd44
chr1	54851199	-	MK1025	W40	MK1025-W40-P-3RMT	Ankrd44
chr1	54851200	-	MK1025	W40	MK1025-W40-P-3RMT	Ankrd44
chr1	54851201	-	MK1025	W40	MK1025-W40-P-3RMT	Ankrd44
chr1	54859474	-	MK1187	W75	MK1187-W75-P-4RMT	Ankrd44
chr1	54859474	-	MK1361	W75	MK1361-W75-P-3LMT2	Ankrd44
chr1	54905627	-	MK1709	W40	MK1709-W40-P-3RMT	Ankrd44
chr1	54905628	-	MK1709	W40	MK1709-W40-P-3RMT	Ankrd44
chr1	54905629	-	MK1709	W40	MK1709-W40-P-3RMT	Ankrd44
chr1	54905630	-	MK1709	W40	MK1709-W40-P-3RMT	Ankrd44
chr1	54905631	-	MK1709	W40	MK1709-W40-P-3RMT	Ankrd44
chr1	54905632	-	MK1709	W40	MK1709-W40-P-3RMT	Ankrd44
chr1	54920526	+	MK157	W75	MK157-W75-P-2RMT	Ankrd44
chr1	58081797	-	MK936	M40	MK936-M40-P-3LMT	Aox1
chr1	58095663	+	MK1434	W40	MK1434-W40-P-4RMT	Aox1
chr1	58095664	+	MK1434	W40	MK1434-W40-P-4RMT	Aox1
chr1	58113923	+	MK857	M75	MK857-M75-P-3RMT2	Aox3
chr1	58219503	+	MK1650	W40	MK1650-W40-P-4LMT	Aox4
chr1	58219504	+	MK1650	W40	MK1650-W40-P-4LMT	Aox4
chr1	58259970	+	MK1336	W40	MK1336-W40-P-5LMT	Aox4
chr1	58259971	+	MK1336	W40	MK1336-W40-P-5LMT	Aox4
chr1	79633327	-	MK1197	W40	MK1197-W40-P-4RMT	Ap1s3
chr1	79665035	+	MK857	M75	MK857-M75-P-5RMT2	Ap1s3
chr1	79665036	+	MK857	M75	MK857-M75-P-5RMT2	Ap1s3
chr1	152755702	-	MK1021	W40	MK1021-W40-P-MT	Apobec4
chr1	10145823	+	MK2186	M75	MK2186-M75-P-4LMT	Arfgef1
chr1	10154768	-	MK1207	W40	MK1207-W40-P-4LMT	Arfgef1
chr1	10154769	-	MK1207	W40	MK1207-W40-P-4LMT	Arfgef1
chr1	10162756	-	MK1057	W75	MK1057-W75-P-5LMT	Arfgef1
chr1	10162757	-	MK1057	W75	MK1057-W75-P-5LMT	Arfgef1
chr1	10162758	-	MK1057	W75	MK1057-W75-P-5LMT	Arfgef1
chr1	10162759	-	MK1057	W75	MK1057-W75-P-5LMT	Arfgef1
chr1	10180034	-	MK1025	W40	MK1025-W40-P-3RMT	Arfgef1
chr1	10180034	-	MK1025	W40	MK1025-W40-P-3RMT1	Arfgef1
chr1	10186087	+	MK955	M75	MK955-M75-P-3RMT	Arfgef1
chr1	10206311	+	MK2186	M75	MK2186-M75-P-4LMT	Arfgef1
chr1	10223810	+	MK1434	W40	MK1434-W40-P-4RMT	Arfgef1
chr1	10223810	+	MK1057	W75	MK1057-W75-P-5LMT	Arfgef1
chr1	171408179	-	MK1337	W40	MK1337-W40-P-2LMT	Arhgap30
chr1	34722072	+	MK856	M75	MK856-M75-P-4LMT	Arhgef4
chr1	34775431	+	MK857	M75	MK857-M75-P-5RMT2	Arhgef4
chr1	34775431	+	MK920	W40	MK920-W40-P-3RMT	Arhgef4
chr1	34775827	+	MK857	M75	MK857-M75-P-5RMT2	Arhgef4
chr1	34775827	+	MK920	W40	MK920-W40-P-3RMT	Arhgef4
chr1	34787537	+	MK856	M75	MK856-M75-P-4LMT	Arhgef4
chr1	34793143	+	MK857	M75	MK857-M75-P-5RMT2	Arhgef4
chr1	34793386	-	MK80	W75	MK80-W75-P-5RMT	Arhgef4
chr1	34793393	-	MK80	W75	MK80-W75-P-5RMT	Arhgef4
chr1	34793394	-	MK80	W75	MK80-W75-P-5RMT	Arhgef4
chr1	34793395	-	MK80	W75	MK80-W75-P-5RMT	Arhgef4
chr1	34793396	-	MK80	W75	MK80-W75-P-5RMT	Arhgef4
chr1	34793399	-	MK80	W75	MK80-W75-P-5RMT	Arhgef4
chr1	34793400	-	MK80	W75	MK80-W75-P-5RMT	Arhgef4
chr1	34804742	-	MK857	M75	MK857-M75-P-5RMT2	Arhgef4
chr1	34809017	-	MK970	W75	MK970-W75-P-3RMT	Arhgef4
chr1	34809020	-	MK970	W75	MK970-W75-P-3RMT	Arhgef4
chr1	34809022	-	MK970	W75	MK970-W75-P-3RMT	Arhgef4
chr1	34809023	-	MK970	W75	MK970-W75-P-3RMT	Arhgef4
chr1	34809024	-	MK970	W75	MK970-W75-P-3RMT	Arhgef4
chr1	88680498	-	MK807	M75	MK807-M75-P-4RMT	Arl4c
chr1	88680500	-	MK807	M75	MK807-M75-P-4RMT	Arl4c
chr1	88680501	-	MK807	M75	MK807-M75-P-4RMT	Arl4c
chr1	88680502	-	MK807	M75	MK807-M75-P-4RMT	Arl4c
chr1	88680503	-	MK807	M75	MK807-M75-P-4RMT	Arl4c
chr1	88680504	-	MK807	M75	MK807-M75-P-4RMT	Arl4c
chr1	88680505	-	MK807	M75	MK807-M75-P-4RMT	Arl4c
chr1	135148124	-	MK1094	W40	MK1094-W40-P-3RMT	Arl8a
chr1	135154061	-	MK1094	W40	MK1094-W40-P-3RMT	Arl8a
chr1	135154062	-	MK1094	W40	MK1094-W40-P-3RMT	Arl8a
chr1	135154063	-	MK1094	W40	MK1094-W40-P-3RMT	Arl8a
chr1	135154064	-	MK1094	W40	MK1094-W40-P-3RMT	Arl8a
chr1	86193492	+	MK1017	W40	MK1017-W40-P-5RMT2	Armc9
chr1	86193493	+	MK1017	W40	MK1017-W40-P-5RMT2	Armc9
chr1	86209587	+	MK926	W40	MK926-W40-P-4RMT	Armc9
chr1	86209588	+	MK926	W40	MK926-W40-P-4RMT	Armc9
chr1	74250077	-	MK736	W75	MK736-W75-P-2RMT	Arpc2
chr1	74250077	-	MK817	W75	MK817-W75-P-4RMT	Arpc2
chr1	74250078	-	MK736	W75	MK736-W75-P-2RMT	Arpc2
chr1	74250078	-	MK817	W75	MK817-W75-P-4RMT	Arpc2
chr1	74250079	-	MK736	W75	MK736-W75-P-2RMT	Arpc2
chr1	74250079	-	MK817	W75	MK817-W75-P-4RMT	Arpc2
chr1	74250102	-	MK817	W75	MK817-W75-P-4RMT	Arpc2
chr1	74250126	-	MK817	W75	MK817-W75-P-4RMT	Arpc2
chr1	152773519	+	MK945	M40	MK945-M40-P-3LMT	Arpc5
chr1	91543303	-	MK750	W40	MK750-W40-P-3LMT	Asb1
chr1	91543304	-	MK750	W40	MK750-W40-P-3LMT	Asb1
chr1	91543305	-	MK750	W40	MK750-W40-P-3LMT	Asb1
chr1	91559123	+	MK1094	W40	MK1094-W40-P-3RMT	Asb1
chr1	91559124	+	MK1094	W40	MK1094-W40-P-3RMT	Asb1
chr1	89958313	-	MK1556	W40	MK1556-W40-P-4RMT	Asb18
chr1	89958314	-	MK1556	W40	MK1556-W40-P-4RMT	Asb18
chr1	89958316	-	MK1556	W40	MK1556-W40-P-4RMT	Asb18
chr1	90005790	-	MK1102	W40	MK1102-W40-P-3LMT	Asb18
chr1	90005792	-	MK1102	W40	MK1102-W40-P-3LMT	Asb18
chr1	90005795	-	MK1102	W40	MK1102-W40-P-3LMT	Asb18
chr1	90005904	+	MK1102	W40	MK1102-W40-P-3LMT	Asb18
chr1	139463967	-	MK920	W40	MK920-W40-P-3RMT	Aspm
chr1	139463968	-	MK920	W40	MK920-W40-P-3RMT	Aspm
chr1	139463969	-	MK920	W40	MK920-W40-P-3RMT	Aspm
chr1	158433507	-	MK1212	W40	MK1212-W40-P-4RMT	Astn1
chr1	158433507	-	MK1217	W40	MK1217-W40-P-2RMT	Astn1
chr1	158477144	+	MK1217	W40	MK1217-W40-P-2RMT	Astn1
chr1	158477145	+	MK1217	W40	MK1217-W40-P-2RMT	Astn1
chr1	158493646	-	MK53	M40	MK53-M40-P-1RMT	Astn1
chr1	158493665	+	MK53	M40	MK53-M40-P-1RMT	Astn1
chr1	158496719	-	MK53	M40	MK53-M40-P-1RMT	Astn1
chr1	158542475	-	MK53	M40	MK53-M40-P-1RMT	Astn1
chr1	158542476	-	MK53	M40	MK53-M40-P-1RMT	Astn1
chr1	158542486	-	MK53	M40	MK53-M40-P-1RMT	Astn1
chr1	158554719	+	MK1647	M75	MK1647-M75-P-2RMT	Astn1
chr1	158554720	+	MK1647	M75	MK1647-M75-P-2RMT	Astn1
chr1	158640236	-	MK945	M40	MK945-M40-P-3LMT	Astn1
chr1	191203469	-	MK1100	W40	MK1100-W40-P-1RMT	Atf3
chr1	191203470	-	MK1100	W40	MK1100-W40-P-1RMT	Atf3
chr1	191203471	-	MK1100	W40	MK1100-W40-P-1RMT	Atf3
chr1	191203472	-	MK1100	W40	MK1100-W40-P-1RMT	Atf3
chr1	191203473	-	MK1100	W40	MK1100-W40-P-1RMT	Atf3
chr1	191203476	-	MK1100	W40	MK1100-W40-P-1RMT	Atf3
chr1	191203574	+	MK1100	W40	MK1100-W40-P-1RMT	Atf3
chr1	191203575	+	MK1100	W40	MK1100-W40-P-1RMT	Atf3
chr1	170709902	-	MK1007	W40	MK1007-W40-P-3RMT	Atf6
chr1	170709907	-	MK1007	W40	MK1007-W40-P-3RMT	Atf6
chr1	170709908	-	MK1007	W40	MK1007-W40-P-3RMT	Atf6
chr1	170709909	-	MK1007	W40	MK1007-W40-P-3RMT	Atf6
chr1	170709910	-	MK1007	W40	MK1007-W40-P-3RMT	Atf6
chr1	170709911	-	MK1007	W40	MK1007-W40-P-3RMT	Atf6
chr1	170710964	+	MK854	M75	MK854-M75-P-2RMT	Atf6
chr1	170710965	+	MK854	M75	MK854-M75-P-2RMT	Atf6
chr1	170716788	+	MK1422	W40	MK1422-W40-P-4LMT	Atf6
chr1	170723479	+	896T	M40	896T-M40-P-4LMT	Atf6
chr1	170723885	+	MK1297	M75	MK1297-M75-P-3RMT	Atf6
chr1	170723886	+	MK1297	M75	MK1297-M75-P-3RMT	Atf6
chr1	170726807	+	MK1297	M75	MK1297-M75-P-3RMT	Atf6
chr1	170752352	+	MK53	M40	MK53-M40-P-1RMT	Atf6
chr1	170772145	+	MK1297	M75	MK1297-M75-P-3RMT	Atf6
chr1	170772711	-	MK1683	W40	MK1683-W40-P-3RMT	Atf6
chr1	170773274	-	MK1204	W40	MK1204-W40-P-4LMT	Atf6
chr1	170773275	-	MK1204	W40	MK1204-W40-P-4LMT	Atf6
chr1	170773276	-	MK1204	W40	MK1204-W40-P-4LMT	Atf6
chr1	170793902	+	896T	M40	896T-M40-P-4LMT	Atf6
chr1	170804487	+	MK1434	W40	MK1434-W40-P-4RMT	Atf6
chr1	170804488	+	MK1434	W40	MK1434-W40-P-4RMT	Atf6
chr1	170809036	-	MK1683	W40	MK1683-W40-P-3RMT	Atf6
chr1	170812583	+	MK1683	W40	MK1683-W40-P-3RMT	Atf6
chr1	170812584	+	MK1683	W40	MK1683-W40-P-3RMT	Atf6
chr1	170812672	-	MK1683	W40	MK1683-W40-P-3RMT	Atf6
chr1	170812781	+	MK1683	W40	MK1683-W40-P-3RMT	Atf6
chr1	170812782	+	MK1683	W40	MK1683-W40-P-3RMT	Atf6
chr1	170832732	-	MK1422	W40	MK1422-W40-P-4LMT	Atf6
chr1	170832733	-	MK1422	W40	MK1422-W40-P-4LMT	Atf6
chr1	170832734	-	MK1422	W40	MK1422-W40-P-4LMT	Atf6
chr1	170832735	-	MK1422	W40	MK1422-W40-P-4LMT	Atf6
chr1	170832741	-	MK1422	W40	MK1422-W40-P-4LMT	Atf6
chr1	170857693	+	MK1297	M75	MK1297-M75-P-3RMT	Atf6
chr1	93756703	-	MK1571	W40	MK1571-W40-P-3LMT	Atg4b
chr1	93760326	-	MK1571	W40	MK1571-W40-P-3LMT	Atg4b
chr1	93760359	-	MK1571	W40	MK1571-W40-P-3LMT	Atg4b
chr1	93760420	+	MK1571	W40	MK1571-W40-P-3LMT	Atg4b
chr1	93760421	+	MK1571	W40	MK1571-W40-P-3LMT	Atg4b
chr1	93760423	+	MK1571	W40	MK1571-W40-P-3LMT	Atg4b
chr1	93764204	+	MK37	W40	MK37-W40-P-2RMT	Atg4b
chr1	93764205	+	MK37	W40	MK37-W40-P-2RMT	Atg4b
chr1	172294832	+	MK1094	W40	MK1094-W40-P-3LMT	Atp1a2
chr1	172224757	+	MK2186	M75	MK2186-M75-P-4LMT	Atp1a4
chr1	172224758	+	MK2186	M75	MK2186-M75-P-4LMT	Atp1a4
chr1	172242859	+	MK857	M75	MK857-M75-P-5RMT2	Atp1a4
chr1	172252990	+	MK857	M75	MK857-M75-P-5RMT2	Atp1a4
chr1	133793606	-	MK1361	W75	MK1361-W75-P-3LMT2	Atp2b4
chr1	133793607	-	MK1361	W75	MK1361-W75-P-3LMT2	Atp2b4
chr1	133793608	-	MK1361	W75	MK1361-W75-P-3LMT2	Atp2b4
chr1	133793609	-	MK1361	W75	MK1361-W75-P-3LMT2	Atp2b4
chr1	133793610	-	MK1361	W75	MK1361-W75-P-3LMT2	Atp2b4
chr1	133793613	-	MK1361	W75	MK1361-W75-P-3LMT2	Atp2b4
chr1	5091119	-	MK1422	W40	MK1422-W40-P-3RMT	Atp6v1h
chr1	5091120	-	MK1422	W40	MK1422-W40-P-3RMT	Atp6v1h
chr1	5095301	-	MK1435	W40	MK1435-W40-P-2LMT	Atp6v1h
chr1	5095302	-	MK1435	W40	MK1435-W40-P-2LMT	Atp6v1h
chr1	5096986	-	MK857	M75	MK857-M75-P-5RMT2	Atp6v1h
chr1	5096987	-	MK857	M75	MK857-M75-P-5RMT2	Atp6v1h
chr1	5115313	-	MK1092	W40	MK1092-W40-P-3RMT	Atp6v1h
chr1	5115314	-	MK1092	W40	MK1092-W40-P-3RMT	Atp6v1h
chr1	5116792	+	MK1561	W40	MK1561-W40-P-2LMT	Atp6v1h
chr1	5116793	+	MK1561	W40	MK1561-W40-P-2LMT	Atp6v1h
chr1	5146152	+	MK857	M75	MK857-M75-P-5RMT2	Atp6v1h
chr1	5146153	+	MK857	M75	MK857-M75-P-5RMT2	Atp6v1h
chr1	5156088	+	896T	M40	896T-M40-P-4RMT	Atp6v1h
chr1	131608530	-	MK1724	W40	MK1724-W40-P-4LMT	Avpr1b
chr1	131608531	-	MK1724	W40	MK1724-W40-P-4LMT	Avpr1b
chr1	131608532	-	MK1724	W40	MK1724-W40-P-4LMT	Avpr1b
chr1	156395574	-	MK736	W75	MK736-W75-P-3LMT	Axdnd1
chr1	156395575	-	MK736	W75	MK736-W75-P-3LMT	Axdnd1
chr1	156395576	-	MK736	W75	MK736-W75-P-3LMT	Axdnd1
chr1	156395577	-	MK736	W75	MK736-W75-P-3LMT	Axdnd1
chr1	156395583	-	MK736	W75	MK736-W75-P-3LMT	Axdnd1
chr1	156405553	+	MK1202	W40	MK1202-W40-P-3LMT	Axdnd1
chr1	117784238	+	896T	M40	896T-M40-P-4RMT	B020011L13Rik
chr1	117784422	+	896T	M40	896T-M40-P-4RMT	B020011L13Rik
chr1	117784423	+	896T	M40	896T-M40-P-4RMT	B020011L13Rik
chr1	143654217	+	MK933	M40	MK933-M40-P-2LMT	B3galt2
chr1	23805945	-	MK1558	W40	MK1558-W40-P-3RMT	B3gat2
chr1	23805946	-	MK1558	W40	MK1558-W40-P-3RMT	B3gat2
chr1	23805947	-	MK1558	W40	MK1558-W40-P-3RMT	B3gat2
chr1	23805948	-	MK1558	W40	MK1558-W40-P-3RMT	B3gat2
chr1	171267982	-	MK1422	W40	MK1422-W40-P-5LMT	B4galt3
chr1	171267983	-	MK1422	W40	MK1422-W40-P-5LMT	B4galt3
chr1	171267984	-	MK1422	W40	MK1422-W40-P-4LMT	B4galt3
chr1	171267984	-	MK1422	W40	MK1422-W40-P-5LMT	B4galt3
chr1	171267985	-	MK1422	W40	MK1422-W40-P-4LMT	B4galt3
chr1	171267985	-	MK1422	W40	MK1422-W40-P-5LMT	B4galt3
chr1	171267986	-	MK1422	W40	MK1422-W40-P-4LMT	B4galt3
chr1	171267986	-	MK1422	W40	MK1422-W40-P-5LMT	B4galt3
chr1	171267988	-	MK1422	W40	MK1422-W40-P-5LMT	B4galt3
chr1	171268037	-	MK1422	W40	MK1422-W40-P-4LMT	B4galt3
chr1	171268099	+	MK1422	W40	MK1422-W40-P-4LMT	B4galt3
chr1	171268100	+	MK1422	W40	MK1422-W40-P-4LMT	B4galt3
chr1	171274542	+	MK1668	W40	MK1668-W40-P-3LMT	B4galt3
chr1	171274543	+	MK1668	W40	MK1668-W40-P-3LMT	B4galt3
chr1	71037795	-	MK1477	W75	MK1477-W75-P-4RMT	Bard1
chr1	71037796	-	MK1477	W75	MK1477-W75-P-4RMT	Bard1
chr1	71037797	-	MK1477	W75	MK1477-W75-P-4RMT	Bard1
chr1	71037798	-	MK1477	W75	MK1477-W75-P-4RMT	Bard1
chr1	71037806	-	MK1477	W75	MK1477-W75-P-4RMT	Bard1
chr1	71037809	-	MK1477	W75	MK1477-W75-P-4RMT	Bard1
chr1	71042683	-	MK1017	W40	MK1017-W40-P-5RMT1	Bard1
chr1	78509534	-	MK1189	W75	MK1189-W75-P-2LMT	BC035947
chr1	163946951	+	MK1217	W40	MK1217-W40-P-2RMT	BC055324
chr1	163946952	+	MK1217	W40	MK1217-W40-P-2RMT	BC055324
chr1	163958008	-	MK1668	W40	MK1668-W40-P-3LMT	BC055324
chr1	163958009	-	MK1668	W40	MK1668-W40-P-3LMT	BC055324
chr1	163958732	-	MK1217	W40	MK1217-W40-P-2RMT	BC055324
chr1	163961899	-	MK1204	W40	MK1204-W40-P-4LMT	BC055324
chr1	163961900	-	MK1204	W40	MK1204-W40-P-4LMT	BC055324
chr1	163961901	-	MK1204	W40	MK1204-W40-P-4LMT	BC055324
chr1	163961902	-	MK1204	W40	MK1204-W40-P-4LMT	BC055324
chr1	163973881	-	MK1433	W40	MK1433-W40-P-5RMT	BC055324
chr1	163973882	-	MK1433	W40	MK1433-W40-P-5RMT	BC055324
chr1	163973883	-	MK1433	W40	MK1433-W40-P-5RMT	BC055324
chr1	163973884	-	MK1433	W40	MK1433-W40-P-5RMT	BC055324
chr1	163974700	+	MK1492	W40	MK1492-W40-P-4LMT	BC055324
chr1	163974701	+	MK1492	W40	MK1492-W40-P-4LMT	BC055324
chr1	163975320	-	MK933	M40	MK933-M40-P-5LMT	BC055324
chr1	163975321	-	MK933	M40	MK933-M40-P-5LMT	BC055324
chr1	163986286	+	MK1650	W40	MK1650-W40-P-3RMT	BC055324
chr1	163986287	+	MK1650	W40	MK1650-W40-P-3RMT	BC055324
chr1	106540682	+	MK731	W75	MK731-W75-P-2RMT	Bcl2
chr1	106548407	-	MK1094	W40	MK1094-W40-P-3LMT	Bcl2
chr1	106548408	-	MK1094	W40	MK1094-W40-P-3LMT	Bcl2
chr1	106548409	-	MK1094	W40	MK1094-W40-P-3LMT	Bcl2
chr1	106548410	-	MK1017	W40	MK1017-W40-P-5RMT2	Bcl2
chr1	106548410	-	MK1094	W40	MK1094-W40-P-3LMT	Bcl2
chr1	106548411	-	MK1094	W40	MK1094-W40-P-3LMT	Bcl2
chr1	106576751	+	MK1301	W40	MK1301-W40-P-4LMT	Bcl2
chr1	106592158	+	MK731	W75	MK731-W75-P-2RMT	Bcl2
chr1	106593000	-	MK1434	W40	MK1434-W40-P-4RMT	Bcl2
chr1	106598587	+	MK731	W75	MK731-W75-P-2RMT	Bcl2
chr1	106605096	-	MK1558	W40	MK1558-W40-P-2LMT	Bcl2
chr1	106617614	+	MK1017	W40	MK1017-W40-P-5RMT2	Bcl2
chr1	106617614	+	MK1094	W40	MK1094-W40-P-3LMT	Bcl2
chr1	106617616	+	MK1017	W40	MK1017-W40-P-5RMT2	Bcl2
chr1	106622473	+	MK731	W75	MK731-W75-P-2RMT	Bcl2
chr1	106625163	-	MK731	W75	MK731-W75-P-2RMT	Bcl2
chr1	106627941	+	MK1301	W40	MK1301-W40-P-4LMT	Bcl2
chr1	106637514	-	MK1434	W40	MK1434-W40-P-4RMT	Bcl2
chr1	106649020	+	MK1025	W40	MK1025-W40-P-3RMT1	Bcl2
chr1	106649020	+	MK571	W75	MK571-W75-P-5LMT	Bcl2
chr1	106649021	+	MK1025	W40	MK1025-W40-P-3RMT1	Bcl2
chr1	106649022	+	MK1025	W40	MK1025-W40-P-3RMT1	Bcl2
chr1	106658571	-	MK571	W75	MK571-W75-P-5LMT	Bcl2
chr1	106658691	-	MK571	W75	MK571-W75-P-5LMT	Bcl2
chr1	106658692	-	MK571	W75	MK571-W75-P-5LMT	Bcl2
chr1	106658693	-	MK571	W75	MK571-W75-P-5LMT	Bcl2
chr1	106658695	-	MK571	W75	MK571-W75-P-5LMT	Bcl2
chr1	106658696	-	MK571	W75	MK571-W75-P-5LMT	Bcl2
chr1	106658697	-	MK571	W75	MK571-W75-P-5LMT	Bcl2
chr1	106658698	-	MK571	W75	MK571-W75-P-5LMT	Bcl2
chr1	106658699	-	MK571	W75	MK571-W75-P-5LMT	Bcl2
chr1	106658700	-	MK571	W75	MK571-W75-P-5LMT	Bcl2
chr1	106658701	-	MK1025	W40	MK1025-W40-P-3RMT1	Bcl2
chr1	106658701	-	MK571	W75	MK571-W75-P-5LMT	Bcl2
chr1	106658702	-	MK571	W75	MK571-W75-P-5LMT	Bcl2
chr1	106658703	-	MK571	W75	MK571-W75-P-5LMT	Bcl2
chr1	106658705	-	MK571	W75	MK571-W75-P-5LMT	Bcl2
chr1	106658709	-	MK571	W75	MK571-W75-P-5LMT	Bcl2
chr1	106658710	-	MK571	W75	MK571-W75-P-5LMT	Bcl2
chr1	106658711	-	MK571	W75	MK571-W75-P-5LMT	Bcl2
chr1	106658713	-	MK571	W75	MK571-W75-P-5LMT	Bcl2
chr1	106658766	-	MK571	W75	MK571-W75-P-5LMT	Bcl2
chr1	106658817	+	MK571	W75	MK571-W75-P-5LMT	Bcl2
chr1	106658818	+	MK571	W75	MK571-W75-P-5LMT	Bcl2
chr1	106658819	+	MK571	W75	MK571-W75-P-5LMT	Bcl2
chr1	106676743	+	MK731	W75	MK731-W75-P-2RMT	Bcl2
chr1	74592279	-	MK1419	W40	MK1419-W40-P-3RMT	Bcs1l
chr1	44130759	+	MK1201	W40	MK1201-W40-P-3LMT	Bivm
chr1	44130760	+	MK1201	W40	MK1201-W40-P-3LMT	Bivm
chr1	44137196	-	MK1017	W40	MK1017-W40-P-5RMT1	Bivm
chr1	44143842	-	MK1201	W40	MK1201-W40-P-3LMT	Bivm
chr1	164303722	+	MK1187	W75	MK1187-W75-P-4LMT1	Blzf1
chr1	164303723	+	MK1187	W75	MK1187-W75-P-4LMT1	Blzf1
chr1	164305638	+	MK1102	W40	MK1102-W40-P-3LMT	Blzf1
chr1	59789344	+	MK1437	W40	MK1437-W40-P-3RMT	Bmpr2
chr1	59789345	+	MK1437	W40	MK1437-W40-P-3RMT	Bmpr2
chr1	59789345	+	MK1683	W40	MK1683-W40-P-3RMT	Bmpr2
chr1	59849097	-	MK1683	W40	MK1683-W40-P-3RMT	Bmpr2
chr1	59864589	+	MK1117	W75	MK1117-W75-P-3RMT	Bmpr2
chr1	59873178	+	MK1117	W75	MK1117-W75-P-3RMT	Bmpr2
chr1	59875900	-	MK1685	W40	MK1685-W40-P-1RMT	Bmpr2
chr1	59877358	-	MK1685	W40	MK1685-W40-P-1RMT	Bmpr2
chr1	59877364	-	MK1685	W40	MK1685-W40-P-1RMT	Bmpr2
chr1	59877365	-	MK1685	W40	MK1685-W40-P-1RMT	Bmpr2
chr1	59877366	-	MK1685	W40	MK1685-W40-P-1RMT	Bmpr2
chr1	59877367	-	MK1685	W40	MK1685-W40-P-1RMT	Bmpr2
chr1	59877480	+	MK1685	W40	MK1685-W40-P-1RMT	Bmpr2
chr1	55250627	-	MK1297	M75	MK1297-M75-P-3RMT	Boll
chr1	55250634	-	MK1297	M75	MK1297-M75-P-3RMT	Boll
chr1	55339518	+	MK1094	W40	MK1094-W40-P-3RMT	Boll
chr1	185338982	-	MK686	M40	MK686-M40-P-2RMT	Bpnt1
chr1	185338983	-	MK686	M40	MK686-M40-P-2RMT	Bpnt1
chr1	185338984	-	MK686	M40	MK686-M40-P-2RMT	Bpnt1
chr1	185339095	+	MK686	M40	MK686-M40-P-2RMT	Bpnt1
chr1	185339097	+	MK686	M40	MK686-M40-P-2RMT	Bpnt1
chr1	185339098	+	MK686	M40	MK686-M40-P-2RMT	Bpnt1
chr1	158289699	+	MK508	W40	MK508-W40-P-3LMT	Brinp2
chr1	158349813	-	MK926	W40	MK926-W40-P-4RMT	Brinp2
chr1	158349815	-	MK926	W40	MK926-W40-P-4RMT	Brinp2
chr1	158349816	-	MK926	W40	MK926-W40-P-4RMT	Brinp2
chr1	158349817	-	MK926	W40	MK926-W40-P-4RMT	Brinp2
chr1	158349818	-	MK926	W40	MK926-W40-P-4RMT	Brinp2
chr1	146526299	+	MK2186	M75	MK2186-M75-P-4LMT	Brinp3
chr1	146613116	+	MK2186	M75	MK2186-M75-P-4LMT	Brinp3
chr1	146613117	+	MK2186	M75	MK2186-M75-P-4LMT	Brinp3
chr1	146621068	-	MK1422	W40	MK1422-W40-P-3RMT	Brinp3
chr1	146621069	-	MK1422	W40	MK1422-W40-P-3RMT	Brinp3
chr1	146621070	-	MK1422	W40	MK1422-W40-P-3RMT	Brinp3
chr1	146644192	-	MK1435	W40	MK1435-W40-P-2LMT	Brinp3
chr1	146698084	-	MK2186	M75	MK2186-M75-P-4LMT	Brinp3
chr1	146704964	-	MK513	W40	MK513-W40-P-3RMT	Brinp3
chr1	146704965	-	MK513	W40	MK513-W40-P-3RMT	Brinp3
chr1	146704966	-	MK513	W40	MK513-W40-P-3RMT	Brinp3
chr1	146780582	-	MK926	W40	MK926-W40-P-4RMT	Brinp3
chr1	146780583	-	MK926	W40	MK926-W40-P-4RMT	Brinp3
chr1	146780584	-	MK926	W40	MK926-W40-P-4RMT	Brinp3
chr1	146780585	-	MK926	W40	MK926-W40-P-4RMT	Brinp3
chr1	146780587	-	MK926	W40	MK926-W40-P-4RMT	Brinp3
chr1	146873032	+	MK1204	W40	MK1204-W40-P-4LMT	Brinp3
chr1	146873033	+	MK1204	W40	MK1204-W40-P-4LMT	Brinp3
chr1	146873033	+	MK926	W40	MK926-W40-P-4RMT	Brinp3
chr1	146886970	-	MK1435	W40	MK1435-W40-P-2LMT	Brinp3
chr1	146886970	-	MK1248	W75	MK1248-W75-P-4LMT	Brinp3
chr1	146886971	-	MK1248	W75	MK1248-W75-P-4LMT	Brinp3
chr1	146896059	+	MK1017	W40	MK1017-W40-P-5RMT2	Brinp3
chr1	146896060	+	MK1017	W40	MK1017-W40-P-5RMT2	Brinp3
chr1	183279687	-	MK2186	M75	MK2186-M75-P-4LMT	Brox
chr1	183281454	-	MK2186	M75	MK2186-M75-P-4LMT	Brox
chr1	183283209	-	MK2186	M75	MK2186-M75-P-4LMT	Brox
chr1	183283216	-	MK2186	M75	MK2186-M75-P-4LMT	Brox
chr1	183283646	+	MK2186	M75	MK2186-M75-P-4LMT	Brox
chr1	183284127	-	MK2186	M75	MK2186-M75-P-4LMT	Brox
chr1	183285925	-	MK2186	M75	MK2186-M75-P-4LMT	Brox
chr1	183285926	-	MK2186	M75	MK2186-M75-P-4LMT	Brox
chr1	183286567	-	MK2186	M75	MK2186-M75-P-4LMT	Brox
chr1	183286620	+	MK2186	M75	MK2186-M75-P-4LMT	Brox
chr1	183287930	-	MK2186	M75	MK2186-M75-P-4LMT	Brox
chr1	183287983	-	MK2186	M75	MK2186-M75-P-4LMT	Brox
chr1	183288104	-	MK2186	M75	MK2186-M75-P-4LMT	Brox
chr1	183288119	-	MK2186	M75	MK2186-M75-P-4LMT	Brox
chr1	183288120	-	MK2186	M75	MK2186-M75-P-4LMT	Brox
chr1	183288123	-	MK2186	M75	MK2186-M75-P-4LMT	Brox
chr1	183288124	-	MK2186	M75	MK2186-M75-P-4LMT	Brox
chr1	183288125	-	MK2186	M75	MK2186-M75-P-4LMT	Brox
chr1	183289542	+	MK2186	M75	MK2186-M75-P-4LMT	Brox
chr1	134076163	+	MK1106	W40	MK1106-W40-P-3LMT	Btg2
chr1	58398941	+	MK1689	W40	MK1689-W40-P-3LMT	Bzw1
chr1	58398942	+	MK1689	W40	MK1689-W40-P-3LMT	Bzw1
chr1	58403387	-	MK933	M40	MK933-M40-P-5LMT	Bzw1
chr1	89395566	-	MK1217	W40	MK1217-W40-P-2RMT	C030007H22Rik
chr1	89395568	-	MK1217	W40	MK1217-W40-P-2RMT	C030007H22Rik
chr1	89395569	-	MK1217	W40	MK1217-W40-P-2RMT	C030007H22Rik
chr1	89395570	-	MK1217	W40	MK1217-W40-P-2RMT	C030007H22Rik
chr1	89395571	-	MK1217	W40	MK1217-W40-P-2RMT	C030007H22Rik
chr1	89395573	-	MK1217	W40	MK1217-W40-P-2RMT	C030007H22Rik
chr1	89395574	-	MK1217	W40	MK1217-W40-P-2RMT	C030007H22Rik
chr1	89395576	-	MK1217	W40	MK1217-W40-P-2RMT	C030007H22Rik
chr1	89395577	-	MK1217	W40	MK1217-W40-P-2RMT	C030007H22Rik
chr1	89395578	-	MK1217	W40	MK1217-W40-P-2RMT	C030007H22Rik
chr1	89395579	-	MK1217	W40	MK1217-W40-P-2RMT	C030007H22Rik
chr1	89395893	+	MK1057	W75	MK1057-W75-P-5LMT	C030007H22Rik
chr1	89395894	+	MK1217	W40	MK1217-W40-P-2RMT	C030007H22Rik
chr1	89395894	+	MK1057	W75	MK1057-W75-P-5LMT	C030007H22Rik
chr1	89396792	+	MK1217	W40	MK1217-W40-P-2RMT	C030007H22Rik
chr1	85084738	-	MK1501	W40	MK1501-W40-P-3RMT	C130026I21Rik
chr1	85106212	-	MK729	W75	MK729-W75-P-3LMT	C130026I21Rik
chr1	85106213	-	MK729	W75	MK729-W75-P-3LMT	C130026I21Rik
chr1	85106214	-	MK729	W75	MK729-W75-P-3LMT	C130026I21Rik
chr1	85106215	-	MK729	W75	MK729-W75-P-3LMT	C130026I21Rik
chr1	85106216	-	MK729	W75	MK729-W75-P-3LMT	C130026I21Rik
chr1	85106217	-	MK729	W75	MK729-W75-P-3LMT	C130026I21Rik
chr1	85106218	-	MK729	W75	MK729-W75-P-3LMT	C130026I21Rik
chr1	85229105	+	MK933	M40	MK933-M40-P-2LMT	C130026I21Rik
chr1	85266387	-	MK729	W75	MK729-W75-P-3LMT	C130026I21Rik
chr1	59059697	+	896T	M40	896T-M40-P-4LMT	C2cd6
chr1	82692265	+	MK1102	W40	MK1102-W40-P-3LMT	C430014B12Rik
chr1	82692266	+	MK1102	W40	MK1102-W40-P-3LMT	C430014B12Rik
chr1	130653977	+	MK1102	W40	MK1102-W40-P-3LMT	C4bp
chr1	130653978	+	MK1102	W40	MK1102-W40-P-3LMT	C4bp
chr1	130674466	-	MK1057	W75	MK1057-W75-P-5LMT	C4bp-ps1
chr1	130674467	-	MK1057	W75	MK1057-W75-P-5LMT	C4bp-ps1
chr1	130674468	-	MK1057	W75	MK1057-W75-P-5LMT	C4bp-ps1
chr1	85833055	-	MK1301	W40	MK1301-W40-P-4LMT	Cab39
chr1	85833057	-	MK1301	W40	MK1301-W40-P-4LMT	Cab39
chr1	85833058	-	MK1301	W40	MK1301-W40-P-4LMT	Cab39
chr1	85833059	-	MK1301	W40	MK1301-W40-P-4LMT	Cab39
chr1	85833060	-	MK1301	W40	MK1301-W40-P-4LMT	Cab39
chr1	85833175	+	MK1301	W40	MK1301-W40-P-4LMT	Cab39
chr1	85833176	+	MK1301	W40	MK1301-W40-P-4LMT	Cab39
chr1	85843758	+	MK1301	W40	MK1301-W40-P-4LMT	Cab39
chr1	85849897	-	MK1301	W40	MK1301-W40-P-4LMT	Cab39
chr1	85849898	-	MK1301	W40	MK1301-W40-P-4LMT	Cab39
chr1	85849899	-	MK1301	W40	MK1301-W40-P-4LMT	Cab39
chr1	154398365	+	MK771	W40	MK771-W40-P-4LMT	Cacna1e
chr1	154398366	+	MK771	W40	MK771-W40-P-4LMT	Cacna1e
chr1	154524537	-	MK1683	W40	MK1683-W40-P-3RMT	Cacna1e
chr1	154524576	-	MK1102	W40	MK1102-W40-P-3LMT	Cacna1e
chr1	154524577	-	MK1102	W40	MK1102-W40-P-3LMT	Cacna1e
chr1	154524578	-	MK1102	W40	MK1102-W40-P-3LMT	Cacna1e
chr1	154538113	+	MK1204	W40	MK1204-W40-P-4LMT	Cacna1e
chr1	154578983	+	MK1683	W40	MK1683-W40-P-3RMT	Cacna1e
chr1	154578984	+	MK1683	W40	MK1683-W40-P-3RMT	Cacna1e
chr1	154585275	+	MK1342	W40	MK1342-W40-P-5LMT	Cacna1e
chr1	154683858	-	MK38	W40	MK38-W40-P-3LMT	Cacna1e
chr1	154687217	+	MK1017	W40	MK1017-W40-P-5RMT1	Cacna1e
chr1	154687218	+	MK1017	W40	MK1017-W40-P-5RMT1	Cacna1e
chr1	154687219	+	MK1017	W40	MK1017-W40-P-5RMT1	Cacna1e
chr1	154695616	+	MK926	W40	MK926-W40-P-4RMT	Cacna1e
chr1	154695617	+	MK926	W40	MK926-W40-P-4RMT	Cacna1e
chr1	154697446	-	MK38	W40	MK38-W40-P-3LMT	Cacna1e
chr1	154697447	-	MK38	W40	MK38-W40-P-3LMT	Cacna1e
chr1	154746590	-	MK1007	W40	MK1007-W40-P-3RMT	Cacna1e
chr1	154746591	-	MK1007	W40	MK1007-W40-P-3RMT	Cacna1e
chr1	154746598	-	MK1007	W40	MK1007-W40-P-3RMT	Cacna1e
chr1	154746599	-	MK1007	W40	MK1007-W40-P-3RMT	Cacna1e
chr1	154746600	-	MK1007	W40	MK1007-W40-P-3RMT	Cacna1e
chr1	154746601	-	MK1007	W40	MK1007-W40-P-3RMT	Cacna1e
chr1	154746602	-	MK1007	W40	MK1007-W40-P-3RMT	Cacna1e
chr1	154746603	-	MK1007	W40	MK1007-W40-P-3RMT	Cacna1e
chr1	154746603	-	MK771	W40	MK771-W40-P-4LMT	Cacna1e
chr1	154748209	-	MK1664	W40	MK1664-W40-P-4LMT	Cacna1e
chr1	154748210	-	MK1664	W40	MK1664-W40-P-4LMT	Cacna1e
chr1	154748211	-	MK1664	W40	MK1664-W40-P-4LMT	Cacna1e
chr1	154748212	-	MK1664	W40	MK1664-W40-P-4LMT	Cacna1e
chr1	154748213	-	MK1664	W40	MK1664-W40-P-4LMT	Cacna1e
chr1	154748214	-	MK1664	W40	MK1664-W40-P-4LMT	Cacna1e
chr1	154748217	-	MK1664	W40	MK1664-W40-P-4LMT	Cacna1e
chr1	154758064	-	MK38	W40	MK38-W40-P-3LMT	Cacna1e
chr1	154791068	+	MK1297	M75	MK1297-M75-P-3RMT	Cacna1e
chr1	154829738	+	MK571	W75	MK571-W75-P-5LMT	Cacna1e
chr1	154829739	+	MK571	W75	MK571-W75-P-5LMT	Cacna1e
chr1	154834635	+	MK1664	W40	MK1664-W40-P-4LMT	Cacna1e
chr1	154846984	-	MK38	W40	MK38-W40-P-3LMT	Cacna1e
chr1	154846987	-	MK38	W40	MK38-W40-P-3LMT	Cacna1e
chr1	154855274	+	MK38	W40	MK38-W40-P-3LMT	Cacna1e
chr1	160206029	+	MK1422	W40	MK1422-W40-P-3RMT	Cacybp
chr1	160206030	+	MK1422	W40	MK1422-W40-P-3RMT	Cacybp
chr1	160212006	+	MK513	W40	MK513-W40-P-3RMT	Cacybp
chr1	160212008	+	MK513	W40	MK513-W40-P-3RMT	Cacybp
chr1	173349973	+	MK1011	W40	MK1011-W40-P-1RMT	Cadm3
chr1	173361929	-	MK1098	W40	MK1098-W40-P-MT	Cadm3
chr1	173361931	-	MK1098	W40	MK1098-W40-P-MT	Cadm3
chr1	173361932	-	MK1098	W40	MK1098-W40-P-MT	Cadm3
chr1	173361934	-	MK1098	W40	MK1098-W40-P-MT	Cadm3
chr1	173362201	-	MK1098	W40	MK1098-W40-P-MT	Cadm3
chr1	173362202	-	MK1098	W40	MK1098-W40-P-MT	Cadm3
chr1	173362203	-	MK1098	W40	MK1098-W40-P-MT	Cadm3
chr1	173362204	-	MK1098	W40	MK1098-W40-P-MT	Cadm3
chr1	193369590	+	MK1342	W40	MK1342-W40-P-5LMT	Camk1g
chr1	193369591	+	MK1342	W40	MK1342-W40-P-5LMT	Camk1g
chr1	136292148	+	MK1559	W40	MK1559-W40-P-3LMT	Camsap2
chr1	136292149	+	MK1559	W40	MK1559-W40-P-3LMT	Camsap2
chr1	136296754	+	MK53	M40	MK53-M40-P-2LMT	Camsap2
chr1	136300624	+	MK1022	W40	MK1022-W40-P-1LMT	Camsap2
chr1	136301384	-	MK1022	W40	MK1022-W40-P-1LMT	Camsap2
chr1	136301385	-	MK1022	W40	MK1022-W40-P-1LMT	Camsap2
chr1	136301406	+	MK1022	W40	MK1022-W40-P-1LMT	Camsap2
chr1	136320955	-	MK1102	W40	MK1102-W40-P-3LMT	Camsap2
chr1	136320955	-	MK926	W40	MK926-W40-P-4RMT	Camsap2
chr1	136323821	+	MK1102	W40	MK1102-W40-P-3LMT	Camsap2
chr1	136323821	+	MK926	W40	MK926-W40-P-4RMT	Camsap2
chr1	136324009	+	MK1022	W40	MK1022-W40-P-1LMT	Camsap2
chr1	136326568	-	MK1336	W40	MK1336-W40-P-5LMT	Camsap2
chr1	136326574	-	MK1336	W40	MK1336-W40-P-5LMT	Camsap2
chr1	136326582	-	MK1336	W40	MK1336-W40-P-5LMT	Camsap2
chr1	136326583	-	MK1336	W40	MK1336-W40-P-5LMT	Camsap2
chr1	136326584	-	MK1336	W40	MK1336-W40-P-5LMT	Camsap2
chr1	136326676	+	MK1336	W40	MK1336-W40-P-5LMT	Camsap2
chr1	136326677	+	MK1336	W40	MK1336-W40-P-5LMT	Camsap2
chr1	92934058	-	MK1007	W40	MK1007-W40-P-3RMT	Capn10
chr1	92934062	-	MK1007	W40	MK1007-W40-P-3RMT	Capn10
chr1	92934063	-	MK1007	W40	MK1007-W40-P-3RMT	Capn10
chr1	92934064	-	MK1007	W40	MK1007-W40-P-3RMT	Capn10
chr1	182481972	+	MK984	W75	MK984-W75-P-3LMT	Capn2
chr1	182482076	-	MK984	W75	MK984-W75-P-3LMT	Capn2
chr1	182482077	-	MK984	W75	MK984-W75-P-3LMT	Capn2
chr1	182482078	-	MK984	W75	MK984-W75-P-3LMT	Capn2
chr1	182482139	-	MK984	W75	MK984-W75-P-3LMT	Capn2
chr1	182482177	+	MK984	W75	MK984-W75-P-3LMT	Capn2
chr1	182562267	-	MK1007	W40	MK1007-W40-P-3RMT	Capn8
chr1	182562271	-	MK1007	W40	MK1007-W40-P-3RMT	Capn8
chr1	182562272	-	MK1007	W40	MK1007-W40-P-3RMT	Capn8
chr1	182605106	-	MK1140	W75	MK1140-W75-P-2LMT	Capn8
chr1	182605107	-	MK1140	W75	MK1140-W75-P-2LMT	Capn8
chr1	182605114	-	MK1140	W75	MK1140-W75-P-2LMT	Capn8
chr1	182605117	-	MK1140	W75	MK1140-W75-P-2LMT	Capn8
chr1	182626204	-	MK1556	W40	MK1556-W40-P-4RMT	Capn8
chr1	58810738	-	MK1100	W40	MK1100-W40-P-1RMT	Casp8
chr1	58823690	+	MK771	W40	MK771-W40-P-4LMT	Casp8
chr1	58823691	+	MK771	W40	MK771-W40-P-4LMT	Casp8
chr1	58832768	+	MK857	M75	MK857-M75-P-5RMT2	Casp8
chr1	58833676	-	Mk1375	W75	Mk1375-W75-P-2LMT	Casp8
chr1	58833677	-	Mk1375	W75	Mk1375-W75-P-2LMT	Casp8
chr1	58833678	-	Mk1375	W75	Mk1375-W75-P-2LMT	Casp8
chr1	58833679	-	Mk1375	W75	Mk1375-W75-P-2LMT	Casp8
chr1	58839642	-	MK857	M75	MK857-M75-P-5RMT2	Casp8
chr1	58839642	-	MK771	W40	MK771-W40-P-4LMT	Casp8
chr1	58839642	-	MK1233	W75	MK1233-W75-P-4LMT	Casp8
chr1	58839642	-	Mk1375	W75	Mk1375-W75-P-2LMT	Casp8
chr1	58839699	-	MK1233	W75	MK1233-W75-P-4LMT	Casp8
chr1	177860362	+	MK933	M40	MK933-M40-P-3RMT	Catspere1
chr1	177860586	-	MK1140	W75	MK1140-W75-P-2LMT	Catspere1
chr1	177860587	-	MK1140	W75	MK1140-W75-P-2LMT	Catspere1
chr1	177860588	-	MK1140	W75	MK1140-W75-P-2LMT	Catspere1
chr1	177864041	-	MK764	W40	MK764-W40-P-2RMT	Catspere1
chr1	177879135	-	MK933	M40	MK933-M40-P-3RMT	Catspere1
chr1	177912706	+	MK933	M40	MK933-M40-P-3RMT	Catspere1
chr1	177927235	+	MK933	M40	MK933-M40-P-3RMT	Catspere1
chr1	177927949	-	MK933	M40	MK933-M40-P-3RMT	Catspere1
chr1	177928095	-	MK933	M40	MK933-M40-P-3RMT	Catspere1
chr1	177928096	-	MK933	M40	MK933-M40-P-3RMT	Catspere1
chr1	177928097	-	MK933	M40	MK933-M40-P-3RMT	Catspere1
chr1	177928212	+	MK933	M40	MK933-M40-P-3RMT	Catspere1
chr1	177928213	+	MK933	M40	MK933-M40-P-3RMT	Catspere1
chr1	178049288	-	MK1658	W40	MK1658-W40-P-3LMT	Catspere2
chr1	178049289	-	MK1658	W40	MK1658-W40-P-3LMT	Catspere2
chr1	178049290	-	MK1658	W40	MK1658-W40-P-3LMT	Catspere2
chr1	51294232	+	MK1019	W40	MK1019-W40-P-1LMT2	Cavin2
chr1	51294233	+	MK1019	W40	MK1019-W40-P-1LMT2	Cavin2
chr1	54265379	-	MK1202	W40	MK1202-W40-P-5LMT	Ccdc150
chr1	54265380	-	MK1202	W40	MK1202-W40-P-5LMT	Ccdc150
chr1	54287054	-	MK1205	W40	MK1205-W40-P-3RMT	Ccdc150
chr1	54287055	-	MK1205	W40	MK1205-W40-P-3RMT	Ccdc150
chr1	54287158	+	MK1205	W40	MK1205-W40-P-3RMT	Ccdc150
chr1	54294624	-	MK513	W40	MK513-W40-P-3RMT	Ccdc150
chr1	54294626	-	MK513	W40	MK513-W40-P-3RMT	Ccdc150
chr1	54294627	-	MK513	W40	MK513-W40-P-3RMT	Ccdc150
chr1	54294628	-	MK513	W40	MK513-W40-P-3RMT	Ccdc150
chr1	54294629	-	MK513	W40	MK513-W40-P-3RMT	Ccdc150
chr1	54301970	-	MK1709	W40	MK1709-W40-P-3RMT	Ccdc150
chr1	54301971	-	MK1709	W40	MK1709-W40-P-3RMT	Ccdc150
chr1	54301972	-	MK1709	W40	MK1709-W40-P-3RMT	Ccdc150
chr1	54301973	-	MK1709	W40	MK1709-W40-P-3RMT	Ccdc150
chr1	121428836	-	MK1702	M75	MK1702-M75-P-3LMT	Ccdc93
chr1	121442935	-	MK933	M40	MK933-M40-P-3LMT	Ccdc93
chr1	121466215	+	MK1702	M75	MK1702-M75-P-3LMT	Ccdc93
chr1	121466216	+	MK1702	M75	MK1702-M75-P-3LMT	Ccdc93
chr1	121469909	-	MK601	W75	MK601-W75-P-4RMT	Ccdc93
chr1	121469910	-	MK601	W75	MK601-W75-P-4RMT	Ccdc93
chr1	121469911	-	MK601	W75	MK601-W75-P-4RMT	Ccdc93
chr1	121469912	-	MK601	W75	MK601-W75-P-4RMT	Ccdc93
chr1	121469914	-	MK601	W75	MK601-W75-P-4RMT	Ccdc93
chr1	121485698	+	MK1650	W40	MK1650-W40-P-3RMT	Ccdc93
chr1	121485699	+	MK1650	W40	MK1650-W40-P-3RMT	Ccdc93
chr1	127771747	-	MK1200	W40	MK1200-W40-P-3RMT	Ccnt2
chr1	127773549	-	MK1194	W40	MK1194-W40-P-1RMT	Ccnt2
chr1	127773550	-	MK1194	W40	MK1194-W40-P-1RMT	Ccnt2
chr1	127773551	-	MK1194	W40	MK1194-W40-P-1RMT	Ccnt2
chr1	127773556	-	MK1194	W40	MK1194-W40-P-1RMT	Ccnt2
chr1	127773557	-	MK1194	W40	MK1194-W40-P-1RMT	Ccnt2
chr1	127786641	+	MK1200	W40	MK1200-W40-P-3RMT	Ccnt2
chr1	127798422	+	MK1094	W40	MK1094-W40-P-3RMT	Ccnt2
chr1	127798423	+	MK1094	W40	MK1094-W40-P-3RMT	Ccnt2
chr1	165786992	+	MK1685	W40	MK1685-W40-P-1RMT	Cd247
chr1	165787059	-	MK1685	W40	MK1685-W40-P-1RMT	Cd247
chr1	165787108	-	MK1685	W40	MK1685-W40-P-1RMT	Cd247
chr1	165787109	-	MK1685	W40	MK1685-W40-P-1RMT	Cd247
chr1	165787110	-	MK1685	W40	MK1685-W40-P-1RMT	Cd247
chr1	165787112	-	MK1685	W40	MK1685-W40-P-1RMT	Cd247
chr1	165787114	-	MK1685	W40	MK1685-W40-P-1RMT	Cd247
chr1	165787116	-	MK1685	W40	MK1685-W40-P-1RMT	Cd247
chr1	165787118	-	MK1685	W40	MK1685-W40-P-1RMT	Cd247
chr1	165787226	+	MK1685	W40	MK1685-W40-P-1RMT	Cd247
chr1	165787335	-	MK1685	W40	MK1685-W40-P-1RMT	Cd247
chr1	165799900	+	MK1685	W40	MK1685-W40-P-1RMT	Cd247
chr1	165800093	-	MK1685	W40	MK1685-W40-P-1RMT	Cd247
chr1	165800094	-	MK1685	W40	MK1685-W40-P-1RMT	Cd247
chr1	165800095	-	MK1685	W40	MK1685-W40-P-1RMT	Cd247
chr1	165800096	-	MK1685	W40	MK1685-W40-P-1RMT	Cd247
chr1	165800097	-	MK1685	W40	MK1685-W40-P-1RMT	Cd247
chr1	165800098	-	MK1685	W40	MK1685-W40-P-1RMT	Cd247
chr1	165810350	-	MK1007	W40	MK1007-W40-P-3RMT	Cd247
chr1	165810351	-	MK1007	W40	MK1007-W40-P-3RMT	Cd247
chr1	165810352	-	MK1007	W40	MK1007-W40-P-3RMT	Cd247
chr1	165810356	-	MK1007	W40	MK1007-W40-P-3RMT	Cd247
chr1	165835001	-	MK1361	W75	MK1361-W75-P-3LMT2	Cd247
chr1	165835002	-	MK1361	W75	MK1361-W75-P-3LMT2	Cd247
chr1	165835003	-	MK1361	W75	MK1361-W75-P-3LMT2	Cd247
chr1	165835004	-	MK1361	W75	MK1361-W75-P-3LMT2	Cd247
chr1	165835005	-	MK1361	W75	MK1361-W75-P-3LMT2	Cd247
chr1	165835006	-	MK1361	W75	MK1361-W75-P-3LMT2	Cd247
chr1	165835007	-	MK1361	W75	MK1361-W75-P-3LMT2	Cd247
chr1	165835008	-	MK1361	W75	MK1361-W75-P-3LMT2	Cd247
chr1	165835011	-	MK1361	W75	MK1361-W75-P-3LMT2	Cd247
chr1	165835012	-	MK1361	W75	MK1361-W75-P-3LMT2	Cd247
chr1	165835014	-	MK1361	W75	MK1361-W75-P-3LMT2	Cd247
chr1	165835015	-	MK1361	W75	MK1361-W75-P-3LMT2	Cd247
chr1	165835016	-	MK1361	W75	MK1361-W75-P-3LMT2	Cd247
chr1	60717163	-	MK1007	W40	MK1007-W40-P-3RMT	Cd28
chr1	60717164	-	MK1007	W40	MK1007-W40-P-3RMT	Cd28
chr1	60717165	-	MK1007	W40	MK1007-W40-P-3RMT	Cd28
chr1	60717166	-	MK1007	W40	MK1007-W40-P-3RMT	Cd28
chr1	60735877	-	MK1689	W40	MK1689-W40-P-3LMT	Cd28
chr1	130455327	-	MK1019	W40	MK1019-W40-P-1LMT1	Cd55
chr1	130455328	-	MK1019	W40	MK1019-W40-P-1LMT1	Cd55
chr1	130455330	-	MK1019	W40	MK1019-W40-P-1LMT1	Cd55
chr1	171886978	-	MK686	M40	MK686-M40-P-2RMT	Cd84
chr1	179962390	-	MK1094	W40	MK1094-W40-P-3LMT	Cdc42bpa
chr1	179962391	-	MK1094	W40	MK1094-W40-P-3LMT	Cdc42bpa
chr1	179962392	-	MK1017	W40	MK1017-W40-P-5RMT2	Cdc42bpa
chr1	179962392	-	MK1094	W40	MK1094-W40-P-3LMT	Cdc42bpa
chr1	179962393	-	MK1094	W40	MK1094-W40-P-3LMT	Cdc42bpa
chr1	179964398	+	MK1200	W40	MK1200-W40-P-3RMT	Cdc42bpa
chr1	179964746	-	MK80	W75	MK80-W75-P-5RMT	Cdc42bpa
chr1	179964748	-	MK80	W75	MK80-W75-P-5RMT	Cdc42bpa
chr1	179964749	-	MK80	W75	MK80-W75-P-5RMT	Cdc42bpa
chr1	179964750	-	MK80	W75	MK80-W75-P-5RMT	Cdc42bpa
chr1	179966501	+	MK511	W40	MK511-W40-P-5RMT	Cdc42bpa
chr1	179970533	+	MK857	M75	MK857-M75-P-5RMT1	Cdc42bpa
chr1	179970534	+	MK857	M75	MK857-M75-P-5RMT1	Cdc42bpa
chr1	179979058	-	MK945	M40	MK945-M40-P-3LMT	Cdc42bpa
chr1	179980257	+	MK1343	W40	MK1343-W40-P-3RMT	Cdc42bpa
chr1	179997657	-	MK1200	W40	MK1200-W40-P-3RMT	Cdc42bpa
chr1	180003180	+	MK1343	W40	MK1343-W40-P-3RMT	Cdc42bpa
chr1	180003444	-	MK1556	W40	MK1556-W40-P-5RMT	Cdc42bpa
chr1	180003445	-	MK1556	W40	MK1556-W40-P-5RMT	Cdc42bpa
chr1	180003446	-	MK1556	W40	MK1556-W40-P-5RMT	Cdc42bpa
chr1	180003447	-	MK1556	W40	MK1556-W40-P-5RMT	Cdc42bpa
chr1	180008488	-	MK1343	W40	MK1343-W40-P-3RMT	Cdc42bpa
chr1	180022499	-	MK1017	W40	MK1017-W40-P-5RMT2	Cdc42bpa
chr1	180023883	+	MK1024	W40	MK1024-W40-P-4LMT	Cdc42bpa
chr1	180023884	+	MK1024	W40	MK1024-W40-P-4LMT	Cdc42bpa
chr1	180025350	-	MK857	M75	MK857-M75-P-5RMT1	Cdc42bpa
chr1	180026035	-	MK1435	W40	MK1435-W40-P-2LMT	Cdc42bpa
chr1	180026036	-	MK1435	W40	MK1435-W40-P-2LMT	Cdc42bpa
chr1	180042955	+	MK1343	W40	MK1343-W40-P-3RMT	Cdc42bpa
chr1	180043156	+	MK1343	W40	MK1343-W40-P-3RMT	Cdc42bpa
chr1	180050691	+	MK1140	W75	MK1140-W75-P-2LMT	Cdc42bpa
chr1	180050692	+	MK1140	W75	MK1140-W75-P-2LMT	Cdc42bpa
chr1	180050877	-	MK1220	W40	MK1220-W40-P-4LMT	Cdc42bpa
chr1	180050878	-	MK1220	W40	MK1220-W40-P-4LMT	Cdc42bpa
chr1	180050878	-	MK1140	W75	MK1140-W75-P-2LMT	Cdc42bpa
chr1	180069570	-	MK1200	W40	MK1200-W40-P-3RMT	Cdc42bpa
chr1	180079657	+	MK945	M40	MK945-M40-P-3LMT	Cdc42bpa
chr1	180081481	-	MK1435	W40	MK1435-W40-P-2LMT	Cdc42bpa
chr1	180081482	-	MK1435	W40	MK1435-W40-P-2LMT	Cdc42bpa
chr1	180083887	+	MK1098	W40	MK1098-W40-P-MT	Cdc42bpa
chr1	180083975	-	MK1343	W40	MK1343-W40-P-3RMT	Cdc42bpa
chr1	180084913	-	MK1343	W40	MK1343-W40-P-3RMT	Cdc42bpa
chr1	180084922	-	MK1343	W40	MK1343-W40-P-3RMT	Cdc42bpa
chr1	180084926	-	MK1343	W40	MK1343-W40-P-3RMT	Cdc42bpa
chr1	180085003	+	MK1343	W40	MK1343-W40-P-3RMT	Cdc42bpa
chr1	180090503	+	MK1419	W40	MK1419-W40-P-3RMT	Cdc42bpa
chr1	180095852	-	MK933	M40	MK933-M40-P-3RMT	Cdc42bpa
chr1	180095853	-	MK933	M40	MK933-M40-P-3RMT	Cdc42bpa
chr1	180095854	-	MK933	M40	MK933-M40-P-3RMT	Cdc42bpa
chr1	180095855	-	MK933	M40	MK933-M40-P-3RMT	Cdc42bpa
chr1	180095857	-	MK933	M40	MK933-M40-P-3RMT	Cdc42bpa
chr1	180098477	+	MK1187	W75	MK1187-W75-P-4RMT	Cdc42bpa
chr1	180104555	+	MK1212	W40	MK1212-W40-P-4RMT	Cdc42bpa
chr1	180104556	+	MK1212	W40	MK1212-W40-P-4RMT	Cdc42bpa
chr1	180104556	+	MK1220	W40	MK1220-W40-P-4LMT	Cdc42bpa
chr1	180104556	+	MK1140	W75	MK1140-W75-P-2LMT	Cdc42bpa
chr1	180126472	+	MK511	W40	MK511-W40-P-5RMT	Cdc42bpa
chr1	180126473	+	MK511	W40	MK511-W40-P-5RMT	Cdc42bpa
chr1	180126621	-	MK933	M40	MK933-M40-P-3RMT	Cdc42bpa
chr1	180126621	-	MK1435	W40	MK1435-W40-P-2LMT	Cdc42bpa
chr1	180128486	-	MK1017	W40	MK1017-W40-P-5RMT2	Cdc42bpa
chr1	180128487	-	MK1017	W40	MK1017-W40-P-5RMT2	Cdc42bpa
chr1	180130140	-	MK1204	W40	MK1204-W40-P-4LMT	Cdc42bpa
chr1	180130141	-	MK1204	W40	MK1204-W40-P-4LMT	Cdc42bpa
chr1	180130141	-	MK511	W40	MK511-W40-P-5RMT	Cdc42bpa
chr1	180130206	+	MK1204	W40	MK1204-W40-P-4LMT	Cdc42bpa
chr1	180130212	+	MK1204	W40	MK1204-W40-P-4LMT	Cdc42bpa
chr1	180130212	+	MK1187	W75	MK1187-W75-P-4RMT	Cdc42bpa
chr1	180130213	+	MK1204	W40	MK1204-W40-P-4LMT	Cdc42bpa
chr1	180130213	+	MK511	W40	MK511-W40-P-5RMT	Cdc42bpa
chr1	180130213	+	MK1187	W75	MK1187-W75-P-4RMT	Cdc42bpa
chr1	180130214	+	MK1204	W40	MK1204-W40-P-4LMT	Cdc42bpa
chr1	180130214	+	MK1187	W75	MK1187-W75-P-4RMT	Cdc42bpa
chr1	180134367	+	MK1204	W40	MK1204-W40-P-4LMT	Cdc42bpa
chr1	180134367	+	MK1187	W75	MK1187-W75-P-4RMT	Cdc42bpa
chr1	180154361	+	MK513	W40	MK513-W40-P-3RMT	Cdc42bpa
chr1	180154362	+	MK513	W40	MK513-W40-P-3RMT	Cdc42bpa
chr1	180157798	-	MK511	W40	MK511-W40-P-5RMT	Cdc42bpa
chr1	180158422	+	MK1419	W40	MK1419-W40-P-3RMT	Cdc42bpa
chr1	180160101	+	MK1204	W40	MK1204-W40-P-4LMT	Cdc42bpa
chr1	180160101	+	MK1187	W75	MK1187-W75-P-4RMT	Cdc42bpa
chr1	143622841	-	MK933	M40	MK933-M40-P-3RMT	Cdc73
chr1	143622843	-	MK933	M40	MK933-M40-P-3RMT	Cdc73
chr1	143622844	-	MK933	M40	MK933-M40-P-3RMT	Cdc73
chr1	143622845	-	MK933	M40	MK933-M40-P-3RMT	Cdc73
chr1	143622846	-	MK933	M40	MK933-M40-P-3RMT	Cdc73
chr1	143622846	-	MK1297	M75	MK1297-M75-P-3RMT	Cdc73
chr1	143622847	-	MK933	M40	MK933-M40-P-3RMT	Cdc73
chr1	143622850	-	MK933	M40	MK933-M40-P-3RMT	Cdc73
chr1	143622893	-	MK933	M40	MK933-M40-P-3RMT	Cdc73
chr1	143630465	+	MK1220	W40	MK1220-W40-P-4LMT	Cdc73
chr1	143633770	+	MK926	W40	MK926-W40-P-4RMT	Cdc73
chr1	143633771	+	MK926	W40	MK926-W40-P-4RMT	Cdc73
chr1	143645210	-	MK1220	W40	MK1220-W40-P-4LMT	Cdc73
chr1	143647433	-	MK933	M40	MK933-M40-P-3RMT	Cdc73
chr1	143654107	-	MK933	M40	MK933-M40-P-3LMT	Cdc73
chr1	143654217	+	MK933	M40	MK933-M40-P-2LMT	Cdc73
chr1	143654217	+	MK933	M40	MK933-M40-P-3LMT	Cdc73
chr1	143668013	-	MK1220	W40	MK1220-W40-P-4LMT	Cdc73
chr1	143668242	-	MK955	M75	MK955-M75-P-3RMT	Cdc73
chr1	143668681	+	MK933	M40	MK933-M40-P-3LMT	Cdc73
chr1	143669159	-	MK1419	W40	MK1419-W40-P-3RMT	Cdc73
chr1	143673666	-	MK933	M40	MK933-M40-P-3RMT	Cdc73
chr1	143673667	-	MK933	M40	MK933-M40-P-3LMT	Cdc73
chr1	143673667	-	MK933	M40	MK933-M40-P-3RMT	Cdc73
chr1	143673668	-	MK933	M40	MK933-M40-P-3LMT	Cdc73
chr1	143673668	-	MK933	M40	MK933-M40-P-3RMT	Cdc73
chr1	143677791	-	MK955	M75	MK955-M75-P-3RMT	Cdc73
chr1	143677792	-	MK933	M40	MK933-M40-P-3RMT	Cdc73
chr1	143677792	-	MK1297	M75	MK1297-M75-P-3RMT	Cdc73
chr1	143677792	-	MK955	M75	MK955-M75-P-3RMT	Cdc73
chr1	143677793	-	MK955	M75	MK955-M75-P-3RMT	Cdc73
chr1	143686296	-	MK1220	W40	MK1220-W40-P-4LMT	Cdc73
chr1	143686297	-	MK1220	W40	MK1220-W40-P-4LMT	Cdc73
chr1	143686303	-	MK1220	W40	MK1220-W40-P-4LMT	Cdc73
chr1	143693297	+	MK1419	W40	MK1419-W40-P-3RMT	Cdc73
chr1	143693298	+	MK1419	W40	MK1419-W40-P-3RMT	Cdc73
chr1	143700320	+	MK1297	M75	MK1297-M75-P-3RMT	Cdc73
chr1	143700321	+	MK1297	M75	MK1297-M75-P-3RMT	Cdc73
chr1	143700322	+	MK1297	M75	MK1297-M75-P-3RMT	Cdc73
chr1	143700322	+	MK955	M75	MK955-M75-P-3RMT	Cdc73
chr1	110970072	+	MK857	M75	MK857-M75-P-5RMT1	Cdh19
chr1	110970073	+	MK857	M75	MK857-M75-P-5RMT1	Cdh19
chr1	104771219	-	MK856	M75	MK856-M75-P-2RMT	Cdh20
chr1	104771220	-	MK856	M75	MK856-M75-P-2RMT	Cdh20
chr1	104771221	-	MK856	M75	MK856-M75-P-2RMT	Cdh20
chr1	104771935	-	MK1017	W40	MK1017-W40-P-5RMT2	Cdh20
chr1	104771936	-	MK1017	W40	MK1017-W40-P-5RMT2	Cdh20
chr1	104771937	-	MK1017	W40	MK1017-W40-P-5RMT2	Cdh20
chr1	104813329	+	MK1017	W40	MK1017-W40-P-5RMT2	Cdh20
chr1	104858381	-	MK1058	W75	MK1058-W75-P-5LMT	Cdh20
chr1	104858386	-	MK1058	W75	MK1058-W75-P-5LMT	Cdh20
chr1	104874573	+	MK1017	W40	MK1017-W40-P-5RMT2	Cdh20
chr1	104874574	+	MK1017	W40	MK1017-W40-P-5RMT2	Cdh20
chr1	109986454	+	MK764	W40	MK764-W40-P-2RMT	Cdh7
chr1	109986455	+	MK764	W40	MK764-W40-P-2RMT	Cdh7
chr1	109986947	-	MK764	W40	MK764-W40-P-2RMT	Cdh7
chr1	110027948	+	MK857	M75	MK857-M75-P-3RMT2	Cdh7
chr1	110028356	+	896T	M40	896T-M40-P-4LMT	Cdh7
chr1	110028357	+	896T	M40	896T-M40-P-4LMT	Cdh7
chr1	110028358	+	896T	M40	896T-M40-P-4LMT	Cdh7
chr1	110056485	-	MK933	M40	MK933-M40-P-3LMT	Cdh7
chr1	110066925	-	MK933	M40	MK933-M40-P-3LMT	Cdh7
chr1	110069585	-	MK933	M40	MK933-M40-P-3LMT	Cdh7
chr1	110069586	-	MK933	M40	MK933-M40-P-3LMT	Cdh7
chr1	110069591	-	MK933	M40	MK933-M40-P-3LMT	Cdh7
chr1	110069592	-	MK933	M40	MK933-M40-P-3LMT	Cdh7
chr1	110069593	-	MK933	M40	MK933-M40-P-3LMT	Cdh7
chr1	110069593	-	MK857	M75	MK857-M75-P-3RMT2	Cdh7
chr1	110069594	-	MK933	M40	MK933-M40-P-3LMT	Cdh7
chr1	110069706	+	MK933	M40	MK933-M40-P-3LMT	Cdh7
chr1	110069707	+	MK933	M40	MK933-M40-P-3LMT	Cdh7
chr1	110073763	-	MK933	M40	MK933-M40-P-3LMT	Cdh7
chr1	59308873	+	MK1581	W40	MK1581-W40-P-3LMT	Cdk15
chr1	59308874	+	MK1581	W40	MK1581-W40-P-3LMT	Cdk15
chr1	59327083	-	MK1194	W40	MK1194-W40-P-3RMT	Cdk15
chr1	59327084	-	MK1194	W40	MK1194-W40-P-3RMT	Cdk15
chr1	59327086	-	MK1194	W40	MK1194-W40-P-3RMT	Cdk15
chr1	132112672	-	MK37	W40	MK37-W40-P-4RMT	Cdk18
chr1	132112674	-	MK37	W40	MK37-W40-P-4RMT	Cdk18
chr1	132112676	-	MK37	W40	MK37-W40-P-4RMT	Cdk18
chr1	132112677	-	MK37	W40	MK37-W40-P-4RMT	Cdk18
chr1	132112678	-	MK37	W40	MK37-W40-P-4RMT	Cdk18
chr1	132112679	-	MK37	W40	MK37-W40-P-4RMT	Cdk18
chr1	132112680	-	MK37	W40	MK37-W40-P-4RMT	Cdk18
chr1	132112681	-	MK37	W40	MK37-W40-P-4RMT	Cdk18
chr1	132112682	-	MK37	W40	MK37-W40-P-4RMT	Cdk18
chr1	132112683	-	MK37	W40	MK37-W40-P-4RMT	Cdk18
chr1	132112684	-	MK37	W40	MK37-W40-P-4RMT	Cdk18
chr1	132112685	-	MK37	W40	MK37-W40-P-4RMT	Cdk18
chr1	132112686	-	MK37	W40	MK37-W40-P-4RMT	Cdk18
chr1	132112688	-	MK37	W40	MK37-W40-P-4RMT	Cdk18
chr1	132112797	+	MK37	W40	MK37-W40-P-4RMT	Cdk18
chr1	132112798	+	MK37	W40	MK37-W40-P-4RMT	Cdk18
chr1	132112799	+	MK37	W40	MK37-W40-P-4RMT	Cdk18
chr1	132127291	+	MK1019	W40	MK1019-W40-P-5LMT	Cdk18
chr1	132127742	-	MK1019	W40	MK1019-W40-P-5LMT	Cdk18
chr1	132127744	-	MK1019	W40	MK1019-W40-P-5LMT	Cdk18
chr1	132127745	-	MK1019	W40	MK1019-W40-P-5LMT	Cdk18
chr1	132127746	-	MK1019	W40	MK1019-W40-P-5LMT	Cdk18
chr1	121121083	-	MK1102	W40	MK1102-W40-P-3LMT	Celrr
chr1	121149578	+	MK1102	W40	MK1102-W40-P-3LMT	Celrr
chr1	189655852	-	MK80	W75	MK80-W75-P-5RMT	Cenpf
chr1	189671906	+	MK736	W75	MK736-W75-P-3LMT	Cenpf
chr1	189671907	+	MK736	W75	MK736-W75-P-3LMT	Cenpf
chr1	189673330	+	MK1248	W75	MK1248-W75-P-3LMT	Cenpf
chr1	176733835	+	MK1140	W75	MK1140-W75-P-2LMT	Cep170
chr1	176733836	+	MK1140	W75	MK1140-W75-P-2LMT	Cep170
chr1	176734710	-	MK1586	W40	MK1586-W40-P-4LMT	Cep170
chr1	176761882	-	MK1664	W40	MK1664-W40-P-4LMT	Cep170
chr1	176761883	-	MK1664	W40	MK1664-W40-P-4LMT	Cep170
chr1	176761884	-	MK1664	W40	MK1664-W40-P-4LMT	Cep170
chr1	176762426	+	MK1419	W40	MK1419-W40-P-3RMT	Cep170
chr1	176762428	+	MK1419	W40	MK1419-W40-P-3RMT	Cep170
chr1	176790797	+	MK1664	W40	MK1664-W40-P-4LMT	Cep170
chr1	176790797	+	MK1140	W75	MK1140-W75-P-2LMT	Cep170
chr1	155847110	-	MK1202	W40	MK1202-W40-P-5LMT	Cep350
chr1	155850862	-	MK1556	W40	MK1556-W40-P-4RMT	Cep350
chr1	155864807	-	MK1141	W75	MK1141-W75-P-5LMT	Cep350
chr1	155868646	+	MK1559	W40	MK1559-W40-P-3LMT	Cep350
chr1	155868647	+	MK1559	W40	MK1559-W40-P-3LMT	Cep350
chr1	155869116	-	MK1559	W40	MK1559-W40-P-3LMT	Cep350
chr1	155879715	-	MK1434	W40	MK1434-W40-P-4RMT	Cep350
chr1	155879718	-	MK1434	W40	MK1434-W40-P-4RMT	Cep350
chr1	155879719	-	MK1434	W40	MK1434-W40-P-4RMT	Cep350
chr1	155879720	-	MK1434	W40	MK1434-W40-P-4RMT	Cep350
chr1	155879721	-	MK1434	W40	MK1434-W40-P-4RMT	Cep350
chr1	155882333	+	MK687	M40	MK687-M40-P-4LMT	Cep350
chr1	155908784	-	MK1493	W40	MK1493-W40-P-5RMT	Cep350
chr1	155909443	+	MK1683	W40	MK1683-W40-P-3RMT	Cep350
chr1	155909444	+	MK1683	W40	MK1683-W40-P-3RMT	Cep350
chr1	155915326	-	MK1141	W75	MK1141-W75-P-5LMT	Cep350
chr1	155933089	+	MK1094	W40	MK1094-W40-P-3RMT	Cep350
chr1	155933091	+	MK1094	W40	MK1094-W40-P-3RMT	Cep350
chr1	155937918	+	MK53	M40	MK53-M40-P-2LMT	Cep350
chr1	155937918	+	MK64	W75	MK64-W75-P-5LMT	Cep350
chr1	155939715	-	MK80	W75	MK80-W75-P-5RMT	Cep350
chr1	155939716	-	MK80	W75	MK80-W75-P-5RMT	Cep350
chr1	155939718	-	MK80	W75	MK80-W75-P-5RMT	Cep350
chr1	155949482	+	MK53	M40	MK53-M40-P-2LMT	Cep350
chr1	155949482	+	MK64	W75	MK64-W75-P-5LMT	Cep350
chr1	155951279	-	MK679	M40	MK679-M40-P-4LMT	Cep350
chr1	155951281	-	MK679	M40	MK679-M40-P-4LMT	Cep350
chr1	155951282	-	MK679	M40	MK679-M40-P-4LMT	Cep350
chr1	155951284	-	MK679	M40	MK679-M40-P-4LMT	Cep350
chr1	155951285	-	MK679	M40	MK679-M40-P-4LMT	Cep350
chr1	155951286	-	MK679	M40	MK679-M40-P-4LMT	Cep350
chr1	155951287	-	MK679	M40	MK679-M40-P-4LMT	Cep350
chr1	155951288	-	MK679	M40	MK679-M40-P-4LMT	Cep350
chr1	155951289	-	MK679	M40	MK679-M40-P-4LMT	Cep350
chr1	155951291	-	MK679	M40	MK679-M40-P-4LMT	Cep350
chr1	155951294	-	MK679	M40	MK679-M40-P-4LMT	Cep350
chr1	155959262	-	MK1202	W40	MK1202-W40-P-5LMT	Cep350
chr1	155968083	-	MK1493	W40	MK1493-W40-P-5RMT	Cep350
chr1	155968084	-	MK1493	W40	MK1493-W40-P-5RMT	Cep350
chr1	155968085	-	MK1493	W40	MK1493-W40-P-5RMT	Cep350
chr1	119973138	+	MK1025	W40	MK1025-W40-P-3RMT	Cfap221
chr1	172520825	+	MK1017	W40	MK1017-W40-P-5RMT2	Cfap45
chr1	172520829	+	MK1017	W40	MK1017-W40-P-5RMT2	Cfap45
chr1	172541362	+	Mk1375	W75	Mk1375-W75-P-2LMT	Cfap45
chr1	172541363	+	Mk1375	W75	Mk1375-W75-P-2LMT	Cfap45
chr1	172541364	+	Mk1375	W75	Mk1375-W75-P-2LMT	Cfap45
chr1	172541365	+	Mk1375	W75	Mk1375-W75-P-2LMT	Cfap45
chr1	74916518	+	MK1017	W40	MK1017-W40-P-5RMT2	Cfap65
chr1	74916519	+	MK1017	W40	MK1017-W40-P-5RMT2	Cfap65
chr1	74934000	-	MK1689	W40	MK1689-W40-P-3LMT	Cfap65
chr1	139842643	-	MK565	W75	MK565-W75-P-4LMT	Cfhr2
chr1	139589671	+	MK511	W40	MK511-W40-P-5RMT	Cfhr3
chr1	139596688	+	MK1094	W40	MK1094-W40-P-3LMT	Cfhr3
chr1	139596689	+	MK1094	W40	MK1094-W40-P-3LMT	Cfhr3
chr1	139596691	+	MK1094	W40	MK1094-W40-P-3LMT	Cfhr3
chr1	139627359	-	MK1448	W40	MK1448-W40-P-3RMT	Cfhr3
chr1	139627360	-	MK1448	W40	MK1448-W40-P-3RMT	Cfhr3
chr1	139629108	-	MK511	W40	MK511-W40-P-5RMT	Cfhr3
chr1	139629186	+	MK511	W40	MK511-W40-P-5RMT	Cfhr3
chr1	139629187	+	MK511	W40	MK511-W40-P-5RMT	Cfhr3
chr1	58716189	-	MK920	W40	MK920-W40-P-3RMT	Cflar
chr1	58716231	+	MK920	W40	MK920-W40-P-3RMT	Cflar
chr1	58716232	+	MK920	W40	MK920-W40-P-3RMT	Cflar
chr1	58721609	-	896T	M40	896T-M40-P-4LMT	Cflar
chr1	58721693	-	896T	M40	896T-M40-P-4LMT	Cflar
chr1	58721695	-	896T	M40	896T-M40-P-4LMT	Cflar
chr1	58721696	-	896T	M40	896T-M40-P-4LMT	Cflar
chr1	58721700	-	896T	M40	896T-M40-P-4LMT	Cflar
chr1	58721701	-	896T	M40	896T-M40-P-4LMT	Cflar
chr1	58721702	-	896T	M40	896T-M40-P-4LMT	Cflar
chr1	58721703	-	896T	M40	896T-M40-P-4LMT	Cflar
chr1	58721704	-	896T	M40	896T-M40-P-4LMT	Cflar
chr1	58721705	-	896T	M40	896T-M40-P-4LMT	Cflar
chr1	58721706	-	896T	M40	896T-M40-P-4LMT	Cflar
chr1	58721707	-	896T	M40	896T-M40-P-4LMT	Cflar
chr1	58721711	-	896T	M40	896T-M40-P-4LMT	Cflar
chr1	58721820	+	896T	M40	896T-M40-P-4LMT	Cflar
chr1	58721822	-	MK753	W40	MK753-W40-P-3RMT	Cflar
chr1	58723094	-	896T	M40	896T-M40-P-4LMT	Cflar
chr1	58734091	-	MK1025	W40	MK1025-W40-P-3RMT	Cflar
chr1	58734092	-	MK1025	W40	MK1025-W40-P-3RMT	Cflar
chr1	58734093	-	MK1025	W40	MK1025-W40-P-3RMT	Cflar
chr1	58734094	-	MK1025	W40	MK1025-W40-P-3RMT	Cflar
chr1	58734095	-	MK1025	W40	MK1025-W40-P-3RMT	Cflar
chr1	58747726	+	MK753	W40	MK753-W40-P-3RMT	Cflar
chr1	75477180	+	MK857	M75	MK857-M75-P-3RMT2	Chpf
chr1	87195731	-	MK1094	W40	MK1094-W40-P-3RMT	Chrnd
chr1	87195734	-	MK1094	W40	MK1094-W40-P-3RMT	Chrnd
chr1	87195735	-	MK1094	W40	MK1094-W40-P-3RMT	Chrnd
chr1	87195736	-	MK1094	W40	MK1094-W40-P-3RMT	Chrnd
chr1	38885905	+	MK1301	W40	MK1301-W40-P-4LMT	Chst10
chr1	38885906	+	MK1301	W40	MK1301-W40-P-4LMT	Chst10
chr1	118402314	-	MK1102	W40	MK1102-W40-P-3LMT	Clasp1
chr1	118406644	+	MK1297	M75	MK1297-M75-P-3RMT	Clasp1
chr1	118406645	+	MK1297	M75	MK1297-M75-P-3RMT	Clasp1
chr1	118411946	+	MK1683	W40	MK1683-W40-P-3RMT	Clasp1
chr1	118411947	+	MK1683	W40	MK1683-W40-P-3RMT	Clasp1
chr1	118416160	-	MK1501	W40	MK1501-W40-P-3RMT	Clasp1
chr1	118416161	-	MK1501	W40	MK1501-W40-P-3RMT	Clasp1
chr1	118416162	-	MK1501	W40	MK1501-W40-P-3RMT	Clasp1
chr1	118416163	-	MK1501	W40	MK1501-W40-P-3RMT	Clasp1
chr1	118418426	-	MK53	M40	MK53-M40-P-1RMT	Clasp1
chr1	118418428	-	MK53	M40	MK53-M40-P-1RMT	Clasp1
chr1	118418428	-	MK157	W75	MK157-W75-P-2RMT	Clasp1
chr1	118421691	-	MK1119	W75	MK1119-W75-P-2RMT	Clasp1
chr1	118421692	-	MK1119	W75	MK1119-W75-P-2RMT	Clasp1
chr1	118423416	+	MK2186	M75	MK2186-M75-P-4LMT	Clasp1
chr1	118427495	-	MK511	W40	MK511-W40-P-5RMT	Clasp1
chr1	118427496	-	MK511	W40	MK511-W40-P-5RMT	Clasp1
chr1	118427497	-	MK511	W40	MK511-W40-P-5RMT	Clasp1
chr1	118427498	-	MK511	W40	MK511-W40-P-5RMT	Clasp1
chr1	118427499	-	MK511	W40	MK511-W40-P-5RMT	Clasp1
chr1	118427500	-	MK511	W40	MK511-W40-P-5RMT	Clasp1
chr1	118427501	-	MK511	W40	MK511-W40-P-5RMT	Clasp1
chr1	118427507	-	MK511	W40	MK511-W40-P-5RMT	Clasp1
chr1	118427508	-	MK511	W40	MK511-W40-P-5RMT	Clasp1
chr1	118431803	-	MK511	W40	MK511-W40-P-5RMT	Clasp1
chr1	118431804	-	MK511	W40	MK511-W40-P-5RMT	Clasp1
chr1	118431805	-	MK511	W40	MK511-W40-P-5RMT	Clasp1
chr1	118431807	-	MK511	W40	MK511-W40-P-5RMT	Clasp1
chr1	118431808	-	MK511	W40	MK511-W40-P-5RMT	Clasp1
chr1	118431809	-	MK511	W40	MK511-W40-P-5RMT	Clasp1
chr1	118431817	-	MK511	W40	MK511-W40-P-5RMT	Clasp1
chr1	118431818	-	MK511	W40	MK511-W40-P-5RMT	Clasp1
chr1	118431819	-	MK511	W40	MK511-W40-P-5RMT	Clasp1
chr1	118431820	-	MK511	W40	MK511-W40-P-5RMT	Clasp1
chr1	118431918	+	MK511	W40	MK511-W40-P-5RMT	Clasp1
chr1	118431919	+	MK511	W40	MK511-W40-P-5RMT	Clasp1
chr1	118431951	+	MK511	W40	MK511-W40-P-5RMT	Clasp1
chr1	118431952	+	MK511	W40	MK511-W40-P-5RMT	Clasp1
chr1	118432098	+	MK511	W40	MK511-W40-P-5RMT	Clasp1
chr1	118437066	+	MK2186	M75	MK2186-M75-P-4LMT	Clasp1
chr1	118441384	-	MK64	W75	MK64-W75-P-5LMT	Clasp1
chr1	118446074	+	MK53	M40	MK53-M40-P-1RMT	Clasp1
chr1	118446074	+	MK53	M40	MK53-M40-P-2LMT	Clasp1
chr1	118474710	-	MK53	M40	MK53-M40-P-1RMT	Clasp1
chr1	118474710	-	MK53	M40	MK53-M40-P-2LMT	Clasp1
chr1	118474710	-	MK38	W40	MK38-W40-P-3LMT	Clasp1
chr1	118474710	-	MK157	W75	MK157-W75-P-2RMT	Clasp1
chr1	118475438	-	MK1575	W40	MK1575-W40-P-5RMT	Clasp1
chr1	118475441	-	MK1575	W40	MK1575-W40-P-5RMT	Clasp1
chr1	118475442	-	MK1575	W40	MK1575-W40-P-5RMT	Clasp1
chr1	118475443	-	MK1575	W40	MK1575-W40-P-5RMT	Clasp1
chr1	118475444	-	MK1575	W40	MK1575-W40-P-5RMT	Clasp1
chr1	118484678	+	MK53	M40	MK53-M40-P-1RMT	Clasp1
chr1	118486152	+	MK53	M40	MK53-M40-P-1RMT	Clasp1
chr1	118486152	+	MK157	W75	MK157-W75-P-2RMT	Clasp1
chr1	118488152	-	MK53	M40	MK53-M40-P-1RMT	Clasp1
chr1	118488153	-	MK53	M40	MK53-M40-P-1RMT	Clasp1
chr1	118488154	-	MK53	M40	MK53-M40-P-1RMT	Clasp1
chr1	118488155	-	MK53	M40	MK53-M40-P-1RMT	Clasp1
chr1	118488155	-	MK157	W75	MK157-W75-P-2RMT	Clasp1
chr1	118488156	-	MK53	M40	MK53-M40-P-1RMT	Clasp1
chr1	118488156	-	MK157	W75	MK157-W75-P-2RMT	Clasp1
chr1	118488157	-	MK53	M40	MK53-M40-P-1RMT	Clasp1
chr1	118488157	-	MK157	W75	MK157-W75-P-2RMT	Clasp1
chr1	118488158	-	MK53	M40	MK53-M40-P-1RMT	Clasp1
chr1	118488158	-	MK157	W75	MK157-W75-P-2RMT	Clasp1
chr1	118488164	-	MK53	M40	MK53-M40-P-1RMT	Clasp1
chr1	118488164	-	MK157	W75	MK157-W75-P-2RMT	Clasp1
chr1	118488175	-	MK53	M40	MK53-M40-P-1RMT	Clasp1
chr1	118488178	-	MK53	M40	MK53-M40-P-1RMT	Clasp1
chr1	118488178	-	MK38	W40	MK38-W40-P-3LMT	Clasp1
chr1	118488189	-	MK53	M40	MK53-M40-P-1RMT	Clasp1
chr1	118488258	+	MK53	M40	MK53-M40-P-1RMT	Clasp1
chr1	118488268	+	MK53	M40	MK53-M40-P-1RMT	Clasp1
chr1	118488269	+	MK53	M40	MK53-M40-P-1RMT	Clasp1
chr1	118488270	+	MK53	M40	MK53-M40-P-1RMT	Clasp1
chr1	118488270	+	MK53	M40	MK53-M40-P-2LMT	Clasp1
chr1	118488270	+	MK857	M75	MK857-M75-P-5RMT2	Clasp1
chr1	118488270	+	MK38	W40	MK38-W40-P-3LMT	Clasp1
chr1	118488270	+	MK157	W75	MK157-W75-P-2RMT	Clasp1
chr1	118488270	+	MK64	W75	MK64-W75-P-5LMT	Clasp1
chr1	118488270	+	MK731	W75	MK731-W75-P-2RMT	Clasp1
chr1	118488300	+	MK53	M40	MK53-M40-P-1RMT	Clasp1
chr1	118488300	+	MK157	W75	MK157-W75-P-2RMT	Clasp1
chr1	118488376	-	MK53	M40	MK53-M40-P-2LMT	Clasp1
chr1	118488377	-	MK53	M40	MK53-M40-P-1RMT	Clasp1
chr1	118488377	-	MK53	M40	MK53-M40-P-2LMT	Clasp1
chr1	118488377	-	MK38	W40	MK38-W40-P-3LMT	Clasp1
chr1	118488377	-	MK157	W75	MK157-W75-P-2RMT	Clasp1
chr1	118488377	-	MK64	W75	MK64-W75-P-5LMT	Clasp1
chr1	118488377	-	MK731	W75	MK731-W75-P-2RMT	Clasp1
chr1	118489233	-	MK1342	W40	MK1342-W40-P-5LMT	Clasp1
chr1	118489234	-	MK1342	W40	MK1342-W40-P-5LMT	Clasp1
chr1	118489235	-	MK1342	W40	MK1342-W40-P-5LMT	Clasp1
chr1	118489236	-	MK1342	W40	MK1342-W40-P-5LMT	Clasp1
chr1	118495062	-	MK1683	W40	MK1683-W40-P-3RMT	Clasp1
chr1	118495063	-	MK1683	W40	MK1683-W40-P-3RMT	Clasp1
chr1	118495064	-	MK1683	W40	MK1683-W40-P-3RMT	Clasp1
chr1	118495065	-	MK1683	W40	MK1683-W40-P-3RMT	Clasp1
chr1	118495066	-	MK1683	W40	MK1683-W40-P-3RMT	Clasp1
chr1	118495067	-	MK1683	W40	MK1683-W40-P-3RMT	Clasp1
chr1	118501387	+	MK38	W40	MK38-W40-P-3LMT	Clasp1
chr1	118502527	+	MK1342	W40	MK1342-W40-P-5LMT	Clasp1
chr1	118502527	+	MK1422	W40	MK1422-W40-P-4LMT	Clasp1
chr1	118506017	-	MK1342	W40	MK1342-W40-P-5LMT	Clasp1
chr1	118506018	-	MK1342	W40	MK1342-W40-P-5LMT	Clasp1
chr1	118506018	-	MK1422	W40	MK1422-W40-P-4LMT	Clasp1
chr1	118520382	-	MK857	M75	MK857-M75-P-5RMT2	Clasp1
chr1	118520392	-	MK53	M40	MK53-M40-P-2LMT	Clasp1
chr1	118520392	-	MK857	M75	MK857-M75-P-5RMT2	Clasp1
chr1	118526067	+	MK857	M75	MK857-M75-P-5RMT2	Clasp1
chr1	118549035	-	MK53	M40	MK53-M40-P-1RMT	Clasp1
chr1	118549041	-	MK53	M40	MK53-M40-P-1RMT	Clasp1
chr1	118549043	-	MK53	M40	MK53-M40-P-1RMT	Clasp1
chr1	118549043	-	MK731	W75	MK731-W75-P-2RMT	Clasp1
chr1	118561418	+	MK53	M40	MK53-M40-P-1RMT	Clasp1
chr1	118567694	+	MK2186	M75	MK2186-M75-P-4LMT	Clasp1
chr1	118572365	-	MK53	M40	MK53-M40-P-2LMT	Clasp1
chr1	118572365	-	MK38	W40	MK38-W40-P-3LMT	Clasp1
chr1	118572365	-	MK157	W75	MK157-W75-P-2RMT	Clasp1
chr1	118572365	-	MK64	W75	MK64-W75-P-5LMT	Clasp1
chr1	37221707	-	MK1301	W40	MK1301-W40-P-4LMT	Cnga3
chr1	37221708	-	MK1301	W40	MK1301-W40-P-4LMT	Cnga3
chr1	37226716	+	MK1301	W40	MK1301-W40-P-4LMT	Cnga3
chr1	37226717	+	MK1301	W40	MK1301-W40-P-4LMT	Cnga3
chr1	37227413	+	MK1102	W40	MK1102-W40-P-3LMT	Cnga3
chr1	37227414	+	MK1102	W40	MK1102-W40-P-3LMT	Cnga3
chr1	37235674	-	MK1007	W40	MK1007-W40-P-3RMT	Cnga3
chr1	37235675	-	MK1007	W40	MK1007-W40-P-3RMT	Cnga3
chr1	181354128	+	MK1668	W40	MK1668-W40-P-3LMT	Cnih3
chr1	181354129	+	MK1668	W40	MK1668-W40-P-3LMT	Cnih3
chr1	181357712	+	MK764	W40	MK764-W40-P-2RMT	Cnih3
chr1	181374207	-	MK1435	W40	MK1435-W40-P-2LMT	Cnih3
chr1	181377410	+	MK856	M75	MK856-M75-P-4LMT	Cnih3
chr1	181377411	+	MK856	M75	MK856-M75-P-4LMT	Cnih3
chr1	181390561	-	MK857	M75	MK857-M75-P-5RMT1	Cnih3
chr1	181393476	-	MK764	W40	MK764-W40-P-2RMT	Cnih3
chr1	181401287	+	MK1187	W75	MK1187-W75-P-3LMT1	Cnih3
chr1	181401288	+	MK1187	W75	MK1187-W75-P-3LMT1	Cnih3
chr1	181447115	+	MK1435	W40	MK1435-W40-P-2LMT	Cnih3
chr1	181447116	+	MK1435	W40	MK1435-W40-P-2LMT	Cnih3
chr1	181452465	+	MK764	W40	MK764-W40-P-2RMT	Cnih3
chr1	36510710	-	MK508	W40	MK508-W40-P-3LMT	Cnnm3
chr1	36510755	-	MK508	W40	MK508-W40-P-3LMT	Cnnm3
chr1	36510783	-	MK508	W40	MK508-W40-P-3LMT	Cnnm3
chr1	36510784	-	MK508	W40	MK508-W40-P-3LMT	Cnnm3
chr1	36510816	+	MK508	W40	MK508-W40-P-3LMT	Cnnm3
chr1	36510817	+	MK508	W40	MK508-W40-P-3LMT	Cnnm3
chr1	36510818	+	MK508	W40	MK508-W40-P-3LMT	Cnnm3
chr1	39544498	+	MK1501	W40	MK1501-W40-P-3RMT	Cnot11
chr1	74514677	+	MK1200	W40	MK1200-W40-P-3RMT	Cnot9
chr1	74514677	+	MK1580	W40	MK1580-W40-P-3LMT	Cnot9
chr1	74516858	-	MK1200	W40	MK1200-W40-P-3RMT	Cnot9
chr1	74516858	-	MK1580	W40	MK1580-W40-P-3LMT	Cnot9
chr1	75140870	-	MK1715	W40	MK1715-W40-P-3LMT	Cnppd1
chr1	75140871	-	MK1715	W40	MK1715-W40-P-3LMT	Cnppd1
chr1	75140872	-	MK1715	W40	MK1715-W40-P-3LMT	Cnppd1
chr1	75140923	-	MK1715	W40	MK1715-W40-P-3LMT	Cnppd1
chr1	75140970	+	MK1715	W40	MK1715-W40-P-3LMT	Cnppd1
chr1	75140973	+	MK1715	W40	MK1715-W40-P-3LMT	Cnppd1
chr1	75140981	+	MK1715	W40	MK1715-W40-P-3LMT	Cnppd1
chr1	75140982	+	MK1715	W40	MK1715-W40-P-3LMT	Cnppd1
chr1	75140983	+	MK1715	W40	MK1715-W40-P-3LMT	Cnppd1
chr1	75140984	+	MK1715	W40	MK1715-W40-P-3LMT	Cnppd1
chr1	75141745	-	MK1342	W40	MK1342-W40-P-5LMT	Cnppd1
chr1	75141746	-	MK1342	W40	MK1342-W40-P-5LMT	Cnppd1
chr1	75141748	-	MK1342	W40	MK1342-W40-P-5LMT	Cnppd1
chr1	75141751	-	MK1342	W40	MK1342-W40-P-5LMT	Cnppd1
chr1	75141756	-	MK1342	W40	MK1342-W40-P-5LMT	Cnppd1
chr1	179558138	-	MK1187	W75	MK1187-W75-P-4LMT2	Cnst
chr1	179558142	-	MK1187	W75	MK1187-W75-P-4LMT2	Cnst
chr1	179558143	-	MK1187	W75	MK1187-W75-P-4LMT2	Cnst
chr1	179558144	-	MK1187	W75	MK1187-W75-P-4LMT2	Cnst
chr1	179558145	-	MK1187	W75	MK1187-W75-P-4LMT2	Cnst
chr1	179558146	-	MK1187	W75	MK1187-W75-P-4LMT2	Cnst
chr1	179558147	-	MK1187	W75	MK1187-W75-P-4LMT2	Cnst
chr1	179558148	-	MK1187	W75	MK1187-W75-P-4LMT2	Cnst
chr1	179575602	+	MK771	W40	MK771-W40-P-4LMT	Cnst
chr1	179580060	-	MK64	W75	MK64-W75-P-5LMT	Cnst
chr1	179596289	-	MK1361	W75	MK1361-W75-P-3LMT1	Cnst
chr1	179596293	-	MK1102	W40	MK1102-W40-P-3LMT	Cnst
chr1	179596293	-	MK1361	W75	MK1361-W75-P-3LMT1	Cnst
chr1	179597232	-	MK1102	W40	MK1102-W40-P-3LMT	Cnst
chr1	179601692	+	MK771	W40	MK771-W40-P-4LMT	Cnst
chr1	179601702	+	MK771	W40	MK771-W40-P-4LMT	Cnst
chr1	179601703	+	MK771	W40	MK771-W40-P-4LMT	Cnst
chr1	115701707	+	MK857	M75	MK857-M75-P-5RMT2	Cntnap5a
chr1	115701707	+	MK736	W75	MK736-W75-P-3LMT	Cntnap5a
chr1	115715495	+	MK37	W40	MK37-W40-P-2RMT	Cntnap5a
chr1	115715496	+	MK37	W40	MK37-W40-P-2RMT	Cntnap5a
chr1	115715497	+	MK37	W40	MK37-W40-P-2RMT	Cntnap5a
chr1	115738625	-	896T	M40	896T-M40-P-4LMT	Cntnap5a
chr1	115768046	-	MK1022	W40	MK1022-W40-P-1LMT	Cntnap5a
chr1	115775116	+	MK1022	W40	MK1022-W40-P-1LMT	Cntnap5a
chr1	115786073	+	MK1664	W40	MK1664-W40-P-4LMT	Cntnap5a
chr1	115818506	-	MK1501	W40	MK1501-W40-P-3RMT	Cntnap5a
chr1	115820943	-	MK1025	W40	MK1025-W40-P-3RMT	Cntnap5a
chr1	115820944	-	MK1025	W40	MK1025-W40-P-3RMT	Cntnap5a
chr1	115820945	-	MK1025	W40	MK1025-W40-P-3RMT	Cntnap5a
chr1	115866155	-	896T	M40	896T-M40-P-4LMT	Cntnap5a
chr1	115906634	-	MK1025	W40	MK1025-W40-P-3RMT	Cntnap5a
chr1	115940931	-	MK857	M75	MK857-M75-P-5RMT2	Cntnap5a
chr1	116052213	+	MK1658	W40	MK1658-W40-P-3LMT	Cntnap5a
chr1	116074138	-	MK565	W75	MK565-W75-P-4LMT	Cntnap5a
chr1	116091867	-	MK1025	W40	MK1025-W40-P-3RMT	Cntnap5a
chr1	116092667	+	MK736	W75	MK736-W75-P-3LMT	Cntnap5a
chr1	116092668	+	MK857	M75	MK857-M75-P-5RMT2	Cntnap5a
chr1	116092668	+	MK736	W75	MK736-W75-P-3LMT	Cntnap5a
chr1	116102644	-	896T	M40	896T-M40-P-4LMT	Cntnap5a
chr1	116133542	+	MK565	W75	MK565-W75-P-4LMT	Cntnap5a
chr1	116135467	-	MK1581	W40	MK1581-W40-P-3LMT	Cntnap5a
chr1	116135471	-	MK1581	W40	MK1581-W40-P-3LMT	Cntnap5a
chr1	116135472	-	MK1581	W40	MK1581-W40-P-3LMT	Cntnap5a
chr1	116135473	-	MK1581	W40	MK1581-W40-P-3LMT	Cntnap5a
chr1	116135474	-	MK1581	W40	MK1581-W40-P-3LMT	Cntnap5a
chr1	116135475	-	MK1581	W40	MK1581-W40-P-3LMT	Cntnap5a
chr1	116135476	-	MK1581	W40	MK1581-W40-P-3LMT	Cntnap5a
chr1	116135477	-	MK1581	W40	MK1581-W40-P-3LMT	Cntnap5a
chr1	116158029	+	MK1200	W40	MK1200-W40-P-3RMT	Cntnap5a
chr1	116159110	-	MK142	W75	MK142-W75-P-3RMT	Cntnap5a
chr1	116159111	-	MK142	W75	MK142-W75-P-3RMT	Cntnap5a
chr1	116168790	+	MK1022	W40	MK1022-W40-P-1LMT	Cntnap5a
chr1	116180170	-	896T	M40	896T-M40-P-4LMT	Cntnap5a
chr1	116230371	-	MK142	W75	MK142-W75-P-3RMT	Cntnap5a
chr1	116230372	-	MK142	W75	MK142-W75-P-3RMT	Cntnap5a
chr1	116230373	-	MK142	W75	MK142-W75-P-3RMT	Cntnap5a
chr1	116230374	-	MK142	W75	MK142-W75-P-3RMT	Cntnap5a
chr1	116330681	+	MK1301	W40	MK1301-W40-P-4LMT	Cntnap5a
chr1	116330682	+	MK1301	W40	MK1301-W40-P-4LMT	Cntnap5a
chr1	116330683	+	MK1301	W40	MK1301-W40-P-4LMT	Cntnap5a
chr1	116348886	+	MK1200	W40	MK1200-W40-P-3RMT	Cntnap5a
chr1	116352097	-	MK1664	W40	MK1664-W40-P-4LMT	Cntnap5a
chr1	116379825	+	MK1581	W40	MK1581-W40-P-3LMT	Cntnap5a
chr1	116404517	+	MK1217	W40	MK1217-W40-P-2RMT	Cntnap5a
chr1	116447906	-	MK504	W40	MK504-W40-P-3RMT	Cntnap5a
chr1	116485750	-	MK565	W75	MK565-W75-P-4LMT	Cntnap5a
chr1	116540444	-	MK1664	W40	MK1664-W40-P-4LMT	Cntnap5a
chr1	116540445	-	MK1664	W40	MK1664-W40-P-4LMT	Cntnap5a
chr1	116540446	-	MK1664	W40	MK1664-W40-P-4LMT	Cntnap5a
chr1	116540447	-	MK1664	W40	MK1664-W40-P-4LMT	Cntnap5a
chr1	116540448	-	MK1664	W40	MK1664-W40-P-4LMT	Cntnap5a
chr1	116574034	-	MK1217	W40	MK1217-W40-P-2RMT	Cntnap5a
chr1	99774391	-	MK1094	W40	MK1094-W40-P-3LMT	Cntnap5b
chr1	99774392	-	MK1094	W40	MK1094-W40-P-3LMT	Cntnap5b
chr1	99774393	-	MK1094	W40	MK1094-W40-P-3LMT	Cntnap5b
chr1	99818420	+	MK513	W40	MK513-W40-P-3RMT	Cntnap5b
chr1	99823914	-	MK857	M75	MK857-M75-P-3RMT2	Cntnap5b
chr1	99823915	-	MK857	M75	MK857-M75-P-3RMT2	Cntnap5b
chr1	99823915	-	MK750	W40	MK750-W40-P-3LMT	Cntnap5b
chr1	99823916	-	MK857	M75	MK857-M75-P-3RMT2	Cntnap5b
chr1	99846089	+	MK1499	W40	MK1499-W40-P-3RMT	Cntnap5b
chr1	99859402	+	MK1194	W40	MK1194-W40-P-3RMT	Cntnap5b
chr1	99859403	+	MK1194	W40	MK1194-W40-P-3RMT	Cntnap5b
chr1	99863529	-	MK945	M40	MK945-M40-P-3LMT	Cntnap5b
chr1	99863530	-	MK945	M40	MK945-M40-P-3LMT	Cntnap5b
chr1	99873276	-	MK1435	W40	MK1435-W40-P-2LMT	Cntnap5b
chr1	99896264	-	MK53	M40	MK53-M40-P-1RMT	Cntnap5b
chr1	99901869	+	MK53	M40	MK53-M40-P-1RMT	Cntnap5b
chr1	99901869	+	MK53	M40	MK53-M40-P-2LMT	Cntnap5b
chr1	99905385	-	MK1336	W40	MK1336-W40-P-5LMT	Cntnap5b
chr1	99927333	-	MK511	W40	MK511-W40-P-5RMT	Cntnap5b
chr1	99954551	-	MK53	M40	MK53-M40-P-2LMT	Cntnap5b
chr1	99960277	+	MK53	M40	MK53-M40-P-1RMT	Cntnap5b
chr1	99960280	+	MK53	M40	MK53-M40-P-1RMT	Cntnap5b
chr1	99960281	+	MK53	M40	MK53-M40-P-1RMT	Cntnap5b
chr1	99960281	+	MK53	M40	MK53-M40-P-2LMT	Cntnap5b
chr1	99960285	+	MK53	M40	MK53-M40-P-1RMT	Cntnap5b
chr1	99960289	+	MK53	M40	MK53-M40-P-1RMT	Cntnap5b
chr1	99976090	-	MK1094	W40	MK1094-W40-P-3LMT	Cntnap5b
chr1	99976093	-	MK1094	W40	MK1094-W40-P-3LMT	Cntnap5b
chr1	99976094	-	MK1094	W40	MK1094-W40-P-3LMT	Cntnap5b
chr1	99976095	-	MK1094	W40	MK1094-W40-P-3LMT	Cntnap5b
chr1	99976096	-	MK1094	W40	MK1094-W40-P-3LMT	Cntnap5b
chr1	100018657	-	MK1499	W40	MK1499-W40-P-3RMT	Cntnap5b
chr1	100018729	-	MK1499	W40	MK1499-W40-P-3RMT	Cntnap5b
chr1	100019740	+	MK1435	W40	MK1435-W40-P-2LMT	Cntnap5b
chr1	100025564	+	MK750	W40	MK750-W40-P-3LMT	Cntnap5b
chr1	100096120	+	MK1194	W40	MK1194-W40-P-3RMT	Cntnap5b
chr1	100148934	+	MK1015	W40	MK1015-W40-P-1LMT	Cntnap5b
chr1	100148935	+	MK1015	W40	MK1015-W40-P-1LMT	Cntnap5b
chr1	100159460	-	MK53	M40	MK53-M40-P-2LMT	Cntnap5b
chr1	100159461	-	MK53	M40	MK53-M40-P-2LMT	Cntnap5b
chr1	100159462	-	MK53	M40	MK53-M40-P-2LMT	Cntnap5b
chr1	100159463	-	MK53	M40	MK53-M40-P-2LMT	Cntnap5b
chr1	100196790	-	MK513	W40	MK513-W40-P-3RMT	Cntnap5b
chr1	100196792	-	MK513	W40	MK513-W40-P-3RMT	Cntnap5b
chr1	100196793	-	MK513	W40	MK513-W40-P-3RMT	Cntnap5b
chr1	100196794	-	MK513	W40	MK513-W40-P-3RMT	Cntnap5b
chr1	100196795	-	MK513	W40	MK513-W40-P-3RMT	Cntnap5b
chr1	100234514	+	MK53	M40	MK53-M40-P-2LMT	Cntnap5b
chr1	100275241	+	MK1194	W40	MK1194-W40-P-3RMT	Cntnap5b
chr1	100298110	+	MK1499	W40	MK1499-W40-P-3RMT	Cntnap5b
chr1	100298111	+	MK1499	W40	MK1499-W40-P-3RMT	Cntnap5b
chr1	100299988	-	MK1477	W75	MK1477-W75-P-4RMT	Cntnap5b
chr1	100343148	-	MK945	M40	MK945-M40-P-3LMT	Cntnap5b
chr1	100343149	-	MK945	M40	MK945-M40-P-3LMT	Cntnap5b
chr1	100343150	-	MK945	M40	MK945-M40-P-3LMT	Cntnap5b
chr1	100367435	+	MK1094	W40	MK1094-W40-P-3RMT	Cntnap5b
[truncated: 174,410 more rows]
